# Supplementary material for: Dietary and socioeconomic risk factors for fumonisin exposure among women of reproductive age in 18 municipalities in Guatemala from 2013 to 2014
Source: PLOS Glob Public Health. 2022 Aug 9;2(8):e0000337. doi: 10.1371/journal.pgph.0000337 (PMC10021672; doi:10.1371/journal.pgph.0000337)
Supplement: S6 Table — (CSV) [file pgph.0000337.s007.csv]

Supplimental Material
Dietary and socioeconomic risk factors for fumonisin exposure among women of reproductive age in 18 municipalities in Guatemala from 2013 to 2014
Ariel V. Garsow, Olga R. Torres, Jorge A. Matute, Ronald T. Riley, Julie R. Harris, Archana P. Lamichhane, Orion McCotter, Barbara B. Kowalcyk
S6 Table Data dictionary for raw data for article including variable names, description, and units.
Variable	Description	Description (units or categories)
numero	Participant number
cantalim	Number of food corn-based
cantmaiz	Number of food types
g1	Rice	g
g2	Tortillas	g
g3	Beans	g
g4	French bread	g
g5	Sweet bread	g
g6	Fluid milk	g
g7	Powdered milk	g
g8	Oil	g
g9	Lard (Manteca)	g
g10	Cream	g
g11	Sugar	g
g12	Eggs	g
g13	Cheese	g
g14	Beef	g
g15	Chicken	g
g16	Pork	g
g17	Fish	g
g18	Tamales	g
g19	Tamalitos	g
g20	Chuchitos	g
g21	Nachos	g
g22	Tortrix	g
g23	Pinol	g
g24	Tayuyos	g
g25	Masa bev	g
g26	Maize coffee	g
g27	Sweet corn bev	g
g28	Tostadas	g
g29	Atol de maicena	g
g30	Polenta	g
g31	Corn flakes	g
g32	Incaparina	g
g33	Tacos	g
g34	Boiled sweet corn	g
g35	Beef liver	g
g36	Beef kidney	g
g37	Chicken liver	g
g38	Tomato	g
g39	Asparagus	g
g40	Chard	g
g41	Bledo	g
g42	Water cress	g
g43	Spinach	g
g44	Macuy	g
g45	Green peas	g
g46	Broccoli	g
g47	Cauliflower	g
g48	Beet	g
g49	Cabbage	g
g50	Onion	g
g51	Green beans	g
g52	Lettuce	g
g53	Avocado	g
g54	Haba grano seco	g
g55	Haba flour	g
g56	Soy flour	g
g57	Peanuts	g
g58	Banana	g
g59	Orange	g
g60	Tangerine	g
g61	Papaya	g
grammaiz	Grams of food corn-based
gramtota	Total grams consumed
maizalto	Maize consumption level	0="Maize consumption <=4,750 g/week" 1="Maize consumption >4,750 g/week" 999="Unknown" -1="Overall"
razomaiz	Percent of total food maize-based
ufb1	Urinary Fumonosin B1 level	ng/ml
efb1	Estimated Fumonosin B1 consumption level	ug/kg bw/day
fb1data	If have FB1 data	0="No FB1 Data" 1="FB1 Data" 999="Unknown" -1="Overall"
ufblevel	uFB1 level	0="Low (<0.5 ng/ml)" 1="High (=>0.5 ng/ml)" 999="Unknown" -1="Overall"
exclude	Excluded in analysis due to no FB1 data	0=included, 1=excluded
dietdata	If dietary data was collected	0="not collected" 1="collected"
repwagecat	Age category	1="Less than 25 years" 2="25 to 29 years" 3="30 to 34 years" 4="35 years and above" 999="Unknown" -1="Overall"
educamnew	Education level category	0="Less than high school" 1="High school and above" 999="Unknown" -1="Overall"
cantper1	Number of persons in householed	1="2 to 7 persons" 2="8 to 18 persons" 999="Unknown"
idioma	Language spoken	1="Spanish" 2="Mayan" 999="Unknown" -1="Overall"
amacasa	Occupation	1="Housewife" 2="Paid worker" 999="Unknown" -1="Overall"
depa	Department	1="Alta Verapaz" 2="Guatemala" 999="Unknown"
muni	Municipality	1=“Amatitlan” 2=“Chinautla” 3=“Chuarrancho” 4=“Coban” 5=“Fraijanes” 6=“Guatemala” 7=“Mixco” 8=“Palencia” 9=“San Jose Del Golfo” 10=“San Jose Pinula” 11=“San Juan Sacatepequez” 12=“San Miguel Petapa” 13=“San Pedro Ayampuc” 14=“San Pedro Sacatepequez” 15=“San Raymundo” 16=“Santa Catarina Pinula” 17=“Villa Canales” 18=“Villa Nueva” 999=“Unknown”
demodata	If demographic data was collected	0="not collected" 1="collected"
