# Supplementary material for: Dietary and socioeconomic risk factors for fumonisin exposure among women of reproductive age in 18 municipalities in Guatemala from 2013 to 2014
Source: PLOS Glob Public Health. 2022 Aug 9;2(8):e0000337. doi: 10.1371/journal.pgph.0000337 (PMC10021672; doi:10.1371/journal.pgph.0000337)
Supplement: S7 Table — (CSV) [file pgph.0000337.s008.csv]

Supplimental Material
Dietary and socioeconomic risk factors for fumonisin exposure among women of reproductive age in 18 municipalities in Guatemala from 2013 to 2014
Ariel V. Garsow, Olga R. Torres, Jorge A. Matute, Ronald T. Riley, Julie R. Harris, Archana P. Lamichhane, Orion McCotter, Barbara B. Kowalcyk
S7 Table Raw data for article.
numero	cantalim	cantmaiz	g1	g2	g3	g4	g5	g6	g7	g8	g9	g10	g11	g12	g13	g14	g15	g16	g17	g18	g19	g20	g21	g22	g23	g24	g25	g26	g27	g28	g29	g30	g31	g32	g33	g34	g35	g36	g37	g38	g39	g40	g41	g42	g43	g44	g45	g46	g47
1	11	3	57.5	2520	690	0	280	0	0	180	0	0	315	0	0	0	115	0	0	200	0	0	0	0	0	0	0	280	0	0	0	0	0	0	0	0	0	0	0	0	0	0	0	0	0	18.75	0	0	0
2	23	4	115	280	86	875	60	230	0	24	0	0	420	141	86.25	115	115	0	0	0	55	0	0	0	0	0	0	0	40	0	0	0	45	0	0	0	0	0	0	70	0	0	0	0	0	0	0	57.5	57.5
3	22	5	0	1680	344	225	200	0	0	12	0	46	210	94	0	86.25	86.25	0	0	0	0	0	60	0	0	0	120	0	0	50	0	0	0	360	0	0	86.25	0	0	140	0	0	0	0	0	0	0	0	0
4	9	2	230	1680	1380	0	40	0	0	375	0	0	105	0	0	0	805	0	0	0	0	0	0	0	16	0	0	0	0	0	0	0	0	0	0	0	0	0	0	280	0	0	0	0	0	0	0	0	0
5	25	4	86.25	1680	86.25	150	280	230	0	180	0	46	210	141	0	0	460	0	145	200	0	0	0	40	0	0	0	0	0	0	0	0	90	0	0	0	57.5	0	0	490	0	0	0	37.5	0	0	0	57.5	0
6	23	7	115	2520	143.75	350	0	0	0	24	0	138	230	94	0	115	115	0	0	0	0	75	60	40	0	0	0	0	0	50	0	0	90	108	0	0	0	0	57.5	140	0	0	0	0	0	0	16.25	0	0
7	27	6	1720	1120	690	700	280	0	0	252	28.75	550	460	282	0	0	1380	0	0	0	0	225	100	0	0	0	0	0	40	150	0	0	0	0	280	0	460	0	0	280	240	0	0	0	0	75	0	0	0
8	23	4	230	320	230	700	0	0	0	72	0	0	230	47	0	0	460	0	230	0	0	75	0	40	0	0	0	0	0	0	0	0	0	144	0	0	0	0	0	0	0	0	0	75	0	37.5	0	115	0
9	21	3	86.25	2240	201.25	0	420	0	0	375	0	0	420	282	28.75	0	230	57.5	0	400	0	0	0	0	0	0	0	0	0	0	0	0	0	504	0	0	0	0	0	140	0	0	0	0	0	0	0	57.5	57.5
10	13	1	0	2160	690	0	320	0	0	90	0	0	230	376	0	115	115	0	0	0	0	0	0	0	0	0	0	0	0	0	0	0	0	0	0	0	0	0	0	280	0	0	37.5	0	0	0	0	57.5	0
11	36	10	57.5	3920	460	100	280	0	0	36	0	138	230	94	55.2	0	230	0	0	200	275	375	0	80	0	0	360	0	0	25	0	24	0	72	0	230	0	0	86.25	140	0	18.75	130	18.75	0	37.5	16.25	57.5	0
12	31	8	86	200	230	1225	20	2000	0	0	0	250	98	188	28.75	0	57.5	0	0	600	27.5	0	0	0	32	0	0	0	0	0	0	0	540	108	35	0	0	0	0	210	0	0	0	0	0	0	0	230	0
13	12	3	0	4760	690	700	0	0	0	36	0	125	98	141	0	115	0	0	0	200	0	0	0	0	0	0	0	280	0	0	0	0	0	0	0	0	0	0	0	0	0	0	0	0	0	0	0	65	0
14	17	2	115	600	57.5	700	60	690	0	180	0	69	230	47	0	57.5	0	115	0	0	0	0	0	0	0	0	0	0	0	0	0	0	0	0	0	57.5	0	0	0	0	0	0	0	0	0	0	0	0	0
15	40	10	57.5	1960	57.5	700	280	2000	20	24	0	69	460	329	57.5	230	115	0	0	0	330	150	120	0	0	0	640	0	120	25	0	0	135	216	0	345	115	0	0	980	0	0	37.5	37.5	0	37.5	55.2	0	0
16	15	5	0	4200	602	0	0	0	0	0	0	0	7	47	0	0	115	0	0	0	0	0	60	80	0	0	80	0	0	0	0	0	0	108	0	0	0	0	0	70	0	0	0	0	0	75	0	0	0
17	18	3	57.5	2520	57.5	225	160	0	0	84	0	23	157.5	141	14.38	0	86.25	115	0	200	0	0	0	40	0	0	0	0	0	0	0	0	0	0	0	0	57.5	0	0	0	0	0	0	0	0	0	0	0	0
18	22	4	258	1120	0	1225	560	0	0	12	0	0	157.5	1316	0	0	0	172.5	0	0	0	0	75	40	0	0	0	0	0	0	0	0	135	0	0	0	0	0	28.75	35	0	0	18.75	75	0	0	0	230	57.5
19	22	3	690	2520	1380	1400	560	1750	0	24	0	0	210	47	28.75	86.25	172.5	86.25	0	0	0	150	0	0	0	0	0	0	0	0	0	0	0	180	0	0	0	0	28.75	420	0	0	0	18.75	0	0	7.8	0	0
20	17	4	0	5040	516	700	0	500	0	96	0	0	49	282	230	0	172.5	0	0	200	0	0	0	0	0	0	80	0	0	0	0	0	0	252	0	0	0	0	0	140	0	0	0	0	0	112.5	0	0	0
21	27	5	344	3360	690	700	0	690	0	84	0	250	230	0	0.29	115	86.25	0	0	0	0	150	0	0	0	0	0	0	40	50	0	0	0	72	0	0	115	0	0	70	0	75	0	0	0	75	0	230	57.5
22	15	3	0	1400	230	150	140	0	30	12	0	0	315	0	28.75	86.25	0	0	0	0	220	0	0	0	0	0	0	0	0	0	0	0	0	108	0	0	0	0	0	70	0	0	0	0	0	0	0	0	0
23	25	4	230	4200	460	175	560	0	20	24	0	0	73.5	282	115	86.25	115	0	0	200	825	0	0	0	0	0	0	280	0	0	0	0	0	0	0	0	0	0	0	0	0	0	75	0	0	37.5	32.5	0	0
24	17	4	0	2240	1610	1400	280	0	30	168	0	23	315	141	7.19	0	115	0	0	0	0	0	0	80	0	0	0	0	0	0	0	0	0	36	0	115	0	0	0	0	0	0	0	0	0	0	0	0	0
25	12	3	172	6720	920	0	0	0	0	0	0	0	196	0	0	57.5	115	0	0	0	0	0	0	0	172.5	0	0	0	0	0	0	0	0	36	0	0	0	0	0	140	0	0	0	0	0	0	0	0	57.5
26	20	6	115	2240	0	25	20	0	10	24	0	0	42	94	0	0	86.25	0	0	0	110	0	0	0	8	110	40	420	0	0	0	0	0	0	0	0	0	0	0	210	0	0	0	0	0	65	0	0	0
27	18	4	230	5880	5520	0	80	0	90	12	0	0	315	188	345	0	0	0	145	200	0	0	0	0	0	0	120	840	0	0	0	0	0	0	0	0	0	0	0	70	60	0	0	0	0	65	0	0	0
28	32	10	1150	360	1380	200	0	0	60	12	15	0	420	987	14.38	28.75	28.75	0	0	0	495	0	0	120	48	330	0	420	160	0	0	0	42	0	35	690	0	0	28.75	0	0	0	0	0	0	75	0	115	0
29	20	3	1150	2520	1840	0	40	0	40	36	15	0	735	47	0	0	115	0	0	0	660	0	0	0	168	0	0	0	0	0	0	0	0	0	0	0	0	0	460	0	0	0	0	0	0	75	0	65	0
30	11	2	1380	2240	4140	0	0	0	0	12	15	0	90	0	0	86.25	0	0	0	0	0	0	0	0	0	110	0	0	0	0	0	0	0	0	0	0	0	0	0	140	0	0	0	0	0	0	0	0	0
31	24	7	460	560	86	75	560	460	0	0	0	161	147	141	0	230	345	0	0	0	0	225	420	0	0	0	0	0	120	0	320	0	315	0	0	230	0	0	0	0	240	0	0	0	0	0	0	0	0
32	18	4	460	2240	690	525	0	0	0	90	0	69	45	658	28.75	0	460	0	0	0	55	75	0	0	0	0	0	0	0	75	0	0	0	0	0	0	345	0	0	0	0	0	0	0	0	0	0	0	0
33	24	5	0	2800	1380	200	80	1610	60	90	0	0	196	658	28.75	0	230	0	0	0	0	150	120	0	0	0	0	0	0	50	0	0	225	0	0	0	0	0	0	105	0	0	0	37.5	0	0	0	115	0
34	16	2	0	2520	230	100	80	0	0	24	0	0	49	47	28.75	0	115	0	115	200	0	0	0	0	0	0	0	0	0	0	0	0	0	0	0	0	0	0	0	140	0	0	0	18.75	0	0	0	0	0
35	19	4	460	4200	460	0	120	0	0	12	0	0	920	188	28.75	0	115	0	172.5	100	0	0	0	0	0	0	80	0	0	50	0	0	0	0	0	0	0	0	57.5	280	0	0	0	0	0	260	0	0	0
36	21	4	57.5	560	115	325	280	1750	230	0	0	92	230	94	115	115	115	0	0	0	0	0	0	40	0	0	0	0	0	0	0	0	315	252	0	0	0	0	0	210	0	0	0	0	0	0	0	0	0
37	20	4	0	840	345	150	140	3000	70	125	0	125	98	282	0	143.75	86.25	0	145	200	0	0	0	0	0	495	0	0	0	0	0	0	0	72	0	0	0	0	0	0	0	130	0	0	0	0	0	0	0
38	21	3	115	840	3450	350	280	460	0	90	0	0	115	282	0	0	86.25	86.25	0	0	0	0	0	40	0	0	0	0	0	0	0	0	0	504	0	0	0	0	0	350	0	0	0	0	0	0	0	0	57.5
39	31	9	172.5	840	460	375	120	0	10	48	0	23	230	94	57.5	0	230	0	115	200	0	75	0	80	0	110	0	140	40	0	0	0	22.5	0	0	230	0	0	0	280	0	0	0	65	0	65	0	0	0
41	15	2	460	2520	690	0	80	0	0	84	0	46	460	235	28.75	115	230	115	0	200	0	0	0	0	0	0	0	0	0	0	0	0	0	0	0	0	0	0	0	0	0	0	0	0	0	0	0	0	0
42	26	5	1380	1680	1610	100	560	0	0	180	0	0	920	658	57.5	230	460	0	0	200	220	150	0	0	0	0	0	0	0	75	0	0	0	0	0	0	115	0	0	210	0	0	0	75	0	75	0	0	0
43	24	7	688	2520	4830	700	140	0	140	72	0	92	460	188	0	115	115	0	0	400	0	150	15	40	0	0	0	0	0	0	0	0	189	36	0	0	0	0	0	420	0	0	0	0	0	0	0	115	0
44	19	3	0	1120	920	2100	40	0	0	48	0	138	460	188	0	230	230	0	0	0	0	150	120	0	0	0	0	0	0	0	0	0	0	0	0	0	0	0	0	140	0	0	0	0	0	0	0	0	0
45	16	1	0	1680	1150	700	120	230	0	96	0	69	460	188	0	0	345	0	0	0	0	0	0	0	0	0	0	0	0	0	0	0	0	0	0	0	0	0	0	280	0	0	0	0	0	0	0	0	0
46	19	4	344	2240	920	700	560	0	60	24	0	69	196	94	0	0	230	0	0	0	0	0	0	240	0	0	0	0	0	75	0	0	0	72	0	0	0	0	115	210	0	0	0	0	0	0	0	0	0
47	13	3	344	3360	344	175	0	0	0	45	0	0	196	188	0	287.5	0	86.25	0	0	0	0	120	0	0	0	0	0	0	0	0	0	90	0	0	0	0	0	0	0	0	0	0	0	0	0	0	0	0
48	25	7	86	1120	230	875	420	230	0	36	0	0	210	282	0	115	0	115	0	200	0	0	60	0	0	0	80	0	0	50	0	0	180	180	0	0	0	0	0	140	0	0	0	225	0	75	0	115	0
49	21	6	172	4200	172	0	0	0	0	48	0	23	315	376	115	0	57.5	0	0	200	220	150	0	0	0	0	0	140	0	0	0	0	0	504	0	0	115	0	0	140	0	0	0	0	0	37.5	0	0	57.5
50	20	5	230	4200	3612	100		0	0	0	0	0	245	94	0	0	230	0	0	0	0	300	60	0	0	0	0	0	0	150	0	0	0	144	0	0	0	0	0	0	0	0	0	150	0	37.5	0	0	0
51	25	6	57.5	1680	230	300	0	460	0	90	0	125	460	141	0	172.5	57.5	0	0	0	0	150	50	0	0	0	0	40	0	0	0	0	90	288	0	0	0	0	0	140	0	0	0	65	0	0	0	0	0
52	23	3	258.75	600	230	700	160	0	0	90	0	875	230	188	115	0	230	0	0	0	0	0	0	0	0	0	0	0	0	150	0	0	0	0	0	115	230	0	0	350	0	0	0	0	0	0	230	57.5	0
53
54
55	18	2	0	1680	1207.5	525	80	0	0	90	115	0	210	235	0	115	230	0	0	0	0	0	0	400	0	0	0	0	0	0	0	0	0	0	0	0	0	0	0	210	0	0	0	0	0	75	0	0	0
56	28	7	230	1120	460	700	280	0	125	24	0	0	315	94	0	0	230	115	0	200	0	75	0	0	0	0	160	0	0	50	0	0	270	72	0	0	86.25	0	57.5	350	0	0	0	0	0	65	0	65	0
57	17	3	86	4200	172	150	300	0	0	0	0	0	210	141	0	86.25	230	0	0	0	0	0	0	0	16	0	0	0	0	0	0	0	135	0	0	0	0	0	0	280	0	0	0	65	0	65	0	0	0
58	21	3	28.75	3360	230	50	160	230	0	72	0	23	420	47	115	57.5	86.25	0	230	0	0	75	0	0	16	0	0	0	0	0	0	0	0	0	0	0	0	0	0	210	0	18.75	0	0	0	0	0	57.5	0
59	14	3	0	5040	516	175	140	0	0	12	0	0	210	94	0	0	258.75	0	0	200	0	0	0	40	0	0	0	0	0	0	0	0	0	0	0	0	0	0	0	140	0	0	0	0	0	65	0	0	0
60	22	6	344	4200	516	150	120	0	0	24	0	0	210	47	28.75	0	230	0	0	0	0	150	60	0	32	0	0	0	40	0	0	0	0	216	0	0	0	0	0	140	0	37.5	0	0	0	65	0	0	0
61	16	4	115	1120	0	300	160	690	0	0	0	0	105	141	28.75	0	230	0	0	0	0	150	0	0	0	0	40	0	0	0	0	0	0	0	0	0	0	0	0	0	0	0	0	0	0	0	0	0	0
62	19	4	460	1120	258	0	40	1000	0	144	0	0	49	282	0	115	230	0	0	0	0	0	0	80	0	0	40	0	0	100	0	0	0	0	0	0	0	0	0	0	0	0	0	75	0	0	0	0	0
63	24	5	460	4200	460	225	80	230	0	90	0	69	230	1316	0	0	345	0	0	400	0	75	0	0	0	0	0	0	0	0	0	0	45	0	0	57.5	230	0	0	0	0	0	0	0	0	37.5	0	0	0
64	16	5	460	2520	258	100	0	0	0	0	0	0	28	188	0	115	230	0	0	0	275	0	0	0	16	0	0	0	0	12.5	0	0	0	108	0	0	0	0	0	140	0	0	0	18.75	0	0	0	0	0
65	21	5	172	3360	460	700	420	0	0	24	0	69	230	282	0	0	230	0	0	400	55	0	0	80	0	0	0	0	0	0	0	0	0	72	0	0	0	0	0	0	0	0	0	37.5	0	37.5	0	0	0
66	21	5	2300	1400	2300	175	180	230	0	48	0	23	115	47	14.38	115	345	0	290	400	55	75	0	0	0	0	0	0	0	0	0	0	21	0	0	0	0	0	0	210	0	0	0	0	0	0	0	0	0
67	19	3	344	2800	920	200	80	0	0	60	0	0	945	188	0	230	460	0	0	200	0	0	0	0	0	0	0	0	0	250	0	0	0	0	0	0	115	0	115	0	1800	0	0	0	0	65	0	0	0
68	28	8	0	0	1204	1400	1120	12880	0	84	0	0	630	658	0	690	230	230	0	400	0	0	70	0	0	0	0	0	120	75	0	504	315	216	0	115	0	0	0	70	0	0	0	0	0	75	0	0	0
69	26	7	460	3080	920	300	0	920	0	180	0	69	135	188	0	115	460	0	0	1200	0	150	180	80	0	0	0	0	0	200	0	0	90	0	0	0	115	0	0	0	0	0	0	0	0	130	0	0	0
70	26	8	920	2240	920	700	160	690	0	1260	0	0	0	658	0	460	0	0	0	400	165	0	15	80	112	0	0	0	0	150	0	0	315	0	0	0	0	0	0	980	0	0	0	0	0	75	0	0	0
71	21	5	230	2240	0	525	60	0	0	0	0	0	105	0	57.5	115	0	0	0	0	110	0	50	0	0	0	0	0	0	0	0	0	0	36	0	115	115	0	0	0	0	0	0	0	0	0	16.25	115	0
72	29	7	115	560	690	75	40	0	0	96	0	92	210	94	57.5	258.75	345	0	86.25	0	0	150	180	0	0	0	0	0	80	100	0	0	45	0	105	0	0	0	0	0	0	37.5	0	75	0	0	230	0	57.5
73	27	4	230	1400	230	175	420	0	0	96	0	250	920	376	345	460	460	0	230	1200	0	0	0	0	0	0	0	0	0	75	0	0	0	216	0	0	0	0	0	0	0	37.5	0	37.5	0	0	0	115	0
74	14	5	0	1400	920	400	0	0	0	48	0	0	315	0	28.75	129.38	230	86.25	0	200	0	150	0	0	0	0	0	0	40	25	0	0	0	0	0	0	0	0	0	0	0	0	0	0	0	0	0	0	0
75	21	5	258	1400	230	150	840	0	0	24	0	23	315	141	28.75	230	230	0	0	200	0	0	0	0	64	0	80	0	0	0	0	0	0	0	0	115	0	0	0	0	0	0	0	0	0	18.75	0	0	130
81	16	4	0	5040	28.75	200	100	0	0	84	0	0	49	658	230	0	920	0	0	0	0	0	0	40	0	0	120	0	0	225	0	0	0	0	0	0	0	0	0	1470	0	0	0	0	0	0	0	0	0
82	20	7	172.5	2520	115	1050	0	0	0	6	0	23	122.5	47	115	28.75	230	0	0	400	0	75	0	40	16	0	0	40	0	0	0	0	0	0	0	115	0	0	0	210	0	0	16.25	0	0	0	0	0	0
83	37	11	431.25	2520	1610	150	0	230	0	84	22.5	46	294	329	115	115	460	86.25	0	200	0	150	0	120	224	55	1840	140	0	75	0	0	0	108	0	115	57.5	690	0	560	0	75	32.5	0	0	65	0	57.5	0
84	19	6	57.5	840	1207.5	150	60	0	0	42	0	0	315	94	0	0	460	0	0	200	0	0	0	0	0	0	40	0	0	25	0	0	0	252	0	460	0	0	0	490	0	0	0	0	0	32.5	0	0	0
85	21	5	86.25	2520	1207.5	225	120	0	0	6	0	0	147	94	0	86.25	230	0	0	0	0	75	0	0	0	0	80	0	0	0	0	0	0	36	0	115	0	0	57.5	70	0	0	0	7.8	0	7.8	0	0	0
86	14	4	0	2800	920	525	280	0	0	0	0	0	920	47	0	0	230	0	0	200	0	0	0	0	0	0	40	0	0	0	0	0	0	0	0	0	0	0	0	0	0	0	0	0	0	0	0	0	0
87	17	3	230	3360	460	375	20	0	0	1.56	0	0	460	47	0	0	115	0	0	0	0	0	0	40	0	0	0	0	0	0	0	0	45	0	0	0	0	0	0	70	0	0	0	18.75	0	0	0	0	0
88	24	6	172	2240	1806	525	280	0	0	375	0	250	630	188	0	28.75	115	115	0	200	0	300	240	160	0	0	0	0	0	75	0	0	0	0	0	0	0	0	0	560	0	0	0	0	0	0	0	0	0
89	21	4	460	3920	6440	50	560	0	40	750	0	0	1380	188	0	0	230	0	0	200	0	0	0	0	0	0	0	0	0	0	0	0	42	0	0	0	0	0	0	280	0	0	0	0	0	0	0	0	115
90	19	6	920	2680	0	700	420	0	0	108	0	46	460	376	0	0	0	86.25	0	0	0	0	120	40	48	0	0	0	0	0	0	0	0	72	0	115	0	0	0	0	0	0	0	0	0	0	0	0	0
96	35	11	115	3360	1150	700	0	0	0	36	0	0	920	282	0	230	230	0	230	0	165	150	240	40	0	165	160	180	0	100	0	0	0	1512	0	115	0	230	0	0	0	225	0	225	0	112.5	0	460	0
97	23	6	920	3360	115	0	560	0	0	84	0	125	0	658	28.75	115	690	0	0	200	0	150	0	80	0	0	0	0	0	0	0	0	0	72	0	0	0	0	0	210	0	0	0	0	0	65	0	0	0
98	16	5	0	3360	0	350	80	1610	115	0	0	0	230	141	0	0	230	0	0	0	0	0	0	0	0	0	0	0	0	25	0	0	315	108	0	0	0	0	0	0	0	0	0	0	0	37.5	0	0	0
99	19	5	690	1960	920	1000	0	0	60	36	0	0	315	0	0	230	230	0	287.5	0	55	0	60	0	0	0	0	0	0	0	0	0	135	108	0	0	0	0	0	0	0	0	0	0	0	0	0	0	0
100	17	4	920	3360	1380	1050	40	0	0	36	0	125	0	376	0	230	230	0	0	0	55	0	0	80	0	0	0	0	0	0	0	0	0	0	35	0	0	0	0	0	0	0	0	0	0	0	0	0	0
101	18	5	575	1680	460	600	0	500	0	84	0	0	210	0	115	172.5	115	0	0	0	0	0	15	0	0	0	0	0	0	0	120	0	90	0	0	115	0	0	0	280	0	0	0	0	0	0	0	0	0
102	23	5	690	1680	920	350	120	230	0	60	0	250	315	141	71.88	0	230	0	0	200	0	0	0	0	0	0	120	0	0	0	0	0	45	144	0	0	0	0	0	140	60	0	0	0	0	75	0	0	230
103	22	4	1380	3360	460	0	20	0	0	84	0	250	105	658	115	86.25	115	0	0	0	0	0	0	0	0	0	0	0	0	0	160	0	0	1260	0	115	0	0	0	0	0	0	18.75	75	0	37.5	0	57.5	0
104	19	5	86	2800	460	200	120	0	0	24	0	46	90	94	0	0	345	0	0	200	0	0	0	80	0	0	0	20	0	0	0	0	0	72	0	0	0	0	0	0	0	0	0	0	0	65	0	0	0
105	25	4	230	840	460	1050		0	140	0	0		105	188	115	115	115	0	0	200	0	0	0	0	0	0	0	0	0	0	40	0	45	0	0	0	0	0	0	70	0	56.25	0	37.5	0	0	0	0	0
106	34	9	460	3360	920	0	0	460	210	180	0	138	420	282	0	0	0	0	0	0	0	1950	0	80	460	275	400	0	0	0	320	0	0	180	0	0	0	0	0	0	0	0	75	150	0	150	0	65	0
107	15	3	258	4200	460	150	0	0	0	180	0	0	1380	188	57.5	0	115	0	0	0	0	0	0	0	0	0	0	140	0	0	0	0	0	12	0	0	0	0	0	0	0	0	65	65	0	0	0	0	0
108	26	6	0	4200	0	700	0	3220	0	24	30	69	14	141	0	0	0	0	0	0	0	300	0	0	32	0	80	0	0	0	0	0	42	72	0	0	0	0	0	350	0	0	75	75	0	75	0	230	230
109	36	12	172	2800	172	150	0	0	0	0	0	11.5	105	94	57.5	115	230	115	0	200	110	5625	0	80	16	220	80	140	0	0	120	0	0	48	0	115	115	0	115	280	0	130	130	130	0	130	0	65	65
110	21	7	0	2800	5676	350	0	0	0	0	0	0	0	47	0	575	0	0	0	200	55	225	0	0	115	0	0	0	0	0	80	0	0	72	0	0	230	0	0	490	0	65	0	0	0	65	0	0	0
111	20	2	115	1120	230	525	140	0	45	36	0	0	115	141	0	230	230	0	57.5	0	0	0	0	0	0	0	0	0	0	0	0	0	45	0	0	0	0	0	0	140	0	0	0	0	0	0	0	0	0
112	23	2	172.5	1400	86.25	75	0	230	0	84	0	0	98	141	0	86.25	460	0	0	0	0	0	0	0	0	0	0	0	0	0	0	0	180	0	0	0	0	0	0	0	0	37.5	0	18.75	0	0	65	230	0
113	11	3	86	0	602	350	140	0	0	12	0	0	210	0	0	0	115	0	0	200	0	0	0	0	0	0	0	80	0	0	0	0	0	252	0	0	0	0	0	0	0	0	0	0	0	0	0	0	0
114	22	4	172	1960	460	75	20	690	0	84	143.75	250	0	329	55.2	115	115	0	0	0	0	150	0	0	0	0	0	0	0	150	0	0	135	0	0	0	0	0	0	0	0	0	0	0	37.5	0	0	230	0
115	16	5	460	840	1204	525	420	0	0	24	0	92	98	0	0	0	0	0	0	0	0	0	0	0	0	0	0	0	0	100	0	0	45	288	35	0	0	0	0	0	0	0	0	0	0	130	0	0	0
116	22	8	0	1680	23000	1225	180	0	80	12	0	0	630	1128	0	0	460	23000	460	0	0	0	840	160	112	0	0	0	0	75	0	0	0	540	140	115	0	0	0	0	0	0	0	0	0	0	0	0	0
117	26	9	28.75	5640	28.75	0	280	0	0	24	15	0	105	141	28.75	86.25	28.75	28.75	28.75	2000	0	0	0	280	56	110	120	0	0	0	0	360	0	72	175	0	0	0	0	350	0	0	0	0	0	75	0	0	0
118	30	10	1150	4200	57.5	50	0	0	0	60	0	69	86.25	141	57.5	57.5	86.25	0	143.75	400	0	0	0	0	64	275	400	140	0	300	0	0	42	108	105	0	0	0	0	280	0	0	0	0	0	65	0	0	0
119	21	5	1150	4200	57.5	0	160	0	0	60	0	0	49	141	0	86.25	57.5	0	115	0	0	0	0	0	56	495	0	0	0	0	0	0	0	0	70	0	0	0	0	210	0	0	0	0	0	65	0	172.5	0
120	12	3	0	4200	57.5	0	0	0	0	36	0	0	143.75	47	57.5	0	0	0	0	0	0	0	0	0	0	0	280	280	0	0	0	0	0	0	0	0	0	0	0	70	0	0	0	0	0	130	0	0	0
121	32	6	344	5040	920	150	40	0	0	72	0	138	230	282	55.2	115	115	0	86.25	200	220	0	0	40	0	0	0	0	0	0	0	0	0	0	0	0	0	0	57.5	0	0	37.5	37.5	0	0	18.75	0	57.5	57.5
122	18	2	230	6720	920	0	0	0	0	45	0	46	920	47	28.75	0	115	0	0	0	0	0	0	0	0	0	120	0	0	0	0	0	0	0	0	0	0	0	0	0	0	0	150	150	0	150	0	0	115
123	26	6	230	840	172	1575	420	0	0	180	0	0	1380	282	28.75	230	345	0	0	0	0	225	60	0	0	0	120	0	0	0	0	0	135	920	0	0	0	0	115	140	125	0	0	0	18.75	65	115	0	0
124	25	5	344	3360	516	350	120	460	0	84	0	46	105	282	115	0	115	0	0	0	0	750	0	0	16	0	0	0	0	0	0	0	0	216	0	230	0	0	0	0	0	0	150	0	0	75	0	115	0
125	25	4	690	1680	115	0	80	920	0	45	0	250	230	0	57.5	230	690	0	0	200	0	0	0	0	0	0	0	0	0	0	0	0	45	920	0	0	0	0	0	0	360	0	0	16.25	0	18.75	0	115	0
126	33	11	115	2240	115	350	280	345	60	36	0	92	105	47	0	43.13	57.5	0	145	400	220	0	100	120	0	0	160	0	40	50	80	0	135	0	0	230	0	0	0	0	0	0	0	0	0	0	0	27.6	0
127	23	5	57.5	560	230	200	0	0	0	6	0	46	30	47	7.19	28.75	172.5	0	290	100	0	37.5	0	0	0	0	0	0	0	0	0	0	0	36	0	37.95	0	0	0	140	0	0	0	0	0	18.75	0	0	0
128	23	8	57.5	120	602	200	60	0	0	0	7.5	23	315	0	0	0	0	0	290	200	0	75	0	40	0	0	0	0	0	50	0	0	0	0	70	460	0	0	0	140	0	0	0	0.75	0	0	0	0	57.5
129	24	4	460	4960	805	100	60	0	0	0	0	0	315	188	28.75	0	86.25	0	0	400	0	0	0	80	0	0	80	0	0	0	0	0	0	0	0	0	0	0	57.5	70	0	0	18.75	0	0	0	0	0	0
130	16	3	57.5	840	86.25	0	0	0	10	18	0	0	315	47	0	0	172.5	0	0	0	0	0	0	40	0	0	0	0	0	0	0	0	0	0	0	57.5	0	0	57.5	17.5	0	0	3.9	0	0	0	0	0	0
131	22	3	115	3360	230	300	0	0	0	90	0	46	105	141	57.5	0	460	0	0	0	0	75	0	0	0	0	0	0	0	50	0	0	0	0	0	0	0	0	115	210	0	0	0	0	37.5	0	10	0	0
132	31	7	344	1440	230	375	240	460	60	120	0	0	210	564	28.75	115	345	115	145	400	0	150	60	40	0	0	0	0	0	0	0	0	0	36	35	0	0	0	0	350	0	0	0	0	0	75	115	57.5	0
133	29	9	774	1400	1720	800	0	0	140	180	0		0	564	28.75	460	460	0	0	200	0	150	20	40	0	0	0	0	0	50	0	0	28	36	140	0	0	0	0	280	0	0	0	0	0	0	0	0	57.5
134	21	4	230	2520	516	250	0	0	0	48	0	69	230	141	0	115	345	0	0	200	0	0	50	0	0	0	0	0	0	0	0	0	0	0	0	115	0	0	0	210	0	0	0	0	0	0	0	230	230
135	19	4	0	400	860	1400	140	1610	0	36	0	0	147	423	0	0	345	0	0	200	0	0	0	0	0	0	0	0	0	0	0	460	0	0	35	0	28.75	0	0	140	0	0	0	0	0	0	0	0	0
136	27	6	86.25	1680	460	50	120	460	20	45	0	0	147	376	28.75	0	230	0	0	0	55	75	0	0	0	0	0	140	0	0	0	0	45	72	0	0	0	0	230	0	0	0	0	0	0	0	0	115	0
137	22	7	230	3360	690	150	40	0	0	0	86.25	0	230	282	0	115	115	0	0	1200	1155	75	0	40	0	0	240	0	0	0	0	0	0	162	0	0	0	0	28.75	0	0	0	0	0	0	56.25	0	0	0
138	19	3	460	3360	0	200	0	230	0	0	57.5	62.5	210	329	0	115	230	115	0	0	0	0	15	0	0	0	0	0	0	125	0	0	0	0	0	0	0	0	0	140	0	0	0	0	0	0	0	0	0
139	19	2	690	2520	460	350	280	0	0	72	0	0	105	658	0	230	230	0	0	0	0	0	0	120	0	0	0	0	0	0	0	0	0	0	0	0	0	0	0	140	0	0	0	0	0	18.75	0	0	0
140	21	4	115	560	1610	50	40	1000	0	90	0	0	420	94	0	230	460	230	0	0	220	0	0	0	0	0	0	0	0	0	0	0	315	0	70	0	0	0	0	70	0	0	0	0	0	18.75	0	0	0
141	19	4	172	3360	344	100	420	0	0	72	0	0	150	282	28.75	0	230	0	0	0	0	75	0	80	0	0	0	0	0	100	0	0	0	0	0	0	0	0	0	490	0	0	0	0	0	0	0	0	0
142	16	4	28.75	400	0	350	0	1610	0	24	0	0	60	0	0	0	115	0	0	0	0	0	0	0	0	0	0	140	0	0	0	0	315	144	0	0	0	0	0	0	0	65	0	0	0	910	0	0	57.5
143	20	3	460	3000	230	225	280	0	0	180	0	46	315	94	28.75	115	115	0	0	0	110	150	0	0	0	0	0	0	0	0	0	0	0	0	0	0	0	0	0	0	0	0	0	0	0	75	115	0	0
144	17	2	0	1400	344	100	80	0	0	48	0	62.5	147	94	0	115	230	115	0	0	0	0	60	0	0	0	0	0	0	0	0	0	0	0	0	0	0	0	0	0	0	0	0	0	0	75	0	230	0
145	16	2	172	1120	602	350	0	920	0	180	0	250	315	282	0	115	115	115	0	0	110	0	0	0	0	0	0	0	0	0	0	0	0	0	0	0	0	0	0	0	0	0	0	0	0	0	0	0	0
146	23	5	344	560	344	525	120	0	0	0	52.5	0	105	188	115	115	172.5	115	0	200	0	0	0	0	0	0	0	0	40	0	0	0	0	36	140	0	0	0	0	140	0	0	0	4.5	0	0	0	0	0
147	24	8	57.5	2520	460	350	140	0	0	72	0	0	460	376	0	115	460	0	0	0	0	75	0	120	0	110	80	0	0	100	0	0	90	72	0	0	0	230	0	420	0	0	0	0	0	97.5	0	0	0
148	31	9	460	1920	690	700	280	1000	0	72	30	0	460	658	0	0	0	28.75	0	200	0	450	840	1120	0	0	0	0	0	75	0	0	630	0	140	230	0	0	0	0	0	18.75	18.75	0	0	0	0	0	115
149	23	3	115	280	172	350	80	460	20	6	0	0	210	94	0	0	86.25	0	0	0	0	0	0	0	0	0	0	0	0	25	0	0	45	0	0	0	0	0	86.25	70	300	0	0	4.5	0	0	0	230	0
150	26	7	172.5	1920	345	1200	160	0	0	36	0	0	1050	141	115	0	345	258.75	0	400	220	150	0	0	0	0	0	0	0	0	0	0	45	216	70	0	0	0	0	140	0	0	0	37.5	0	130	230	65	0
151	18	3	460	3360	230	1050	840	0	0	168	0	0	460	94	0	0	0	0	0	0	0	0	0	560	0	0	0	140	0	0	0	0	0	0	0	0	0	0	0	210	0	0	37.5	37.5	0	0	65	57.5	0
152	21	5	920	2240	230	225	120	0	0	90	0	23	230	47	0	0	690	0	0	0	0	0	0	0	0	0	0	20	0	75	0	0	0	0	70	115	0	0	0	0	0	0	65	0	0	0	0	0	65
153	23	7	230	5880	430	700	700	460	0	36	0	0	460	188	115	0	345	0	0	200	0	0	0	0	0	0	0	0	0	50	0	0	90	72	0	230	0	0	0	0	0	0	390	0	0	0	0	0	0
154	24	6	57.5	840	460	350	160	460	0	72	0	0	3.5	141	57.5	57.5	0	0	0	200	55	0	60	40	0	0	0	0	0	0	0	0	45	0	0	0	0	0	0	210	0	0	0	0	0	0	0	0	57.5
155	20	4	0	3360	2070	125	0	1750	0	168	15	0	420	376	0	0	230	0	57.5	0	0	0	0	0	0	0	0	0	0	250	0	0	315	0	210	0	0	0	0	0	0	0	0	0	0	0	0	0	0
156	23	2	230		230	500	0	460	80	72	0	250	460	141	28.75	115	115	0	0	0	0	0	0	0	32	0	0	0	0	0	0	0	0	0	0	0	0	0	0	0	0	0	0	0	0	75	0	0	0
157	22	4	460	2240	920	525	120	460	0	90	0	0	420	94	0	57.5	115	0	0	0	110	0	0	0	0	0	120	0	0	0	40	0	0	0	0	0	0	0	0	280	240	0	0	0	0	37.5	0	0	0
158	15	3	230	2520	3220	75	0	115	0	48	0	0	460	47	0	0	230	0	0	0	0	0	0	0	0	0	120	280	0	0	0	0	0	0	0	0	230	0	0	0	0	0	0	0	0	65	0	0	0
159	24	6	920	1400	460	250	40	0	0	0	0	46	98	188	28.75	115	460	0	0	0	0	0	0	240	0	0	0	0	0	50	0	0	45	36	0	115	0	0	0	0	0	0	0	0	0	0	0	0	0
160	21	7	460	840	460	1050	280	0	0	36	0	0	147	329	0	230	230	0	0	200	0	0	0	280	0	0	0	0	0	25	0	0	45	0	105	230	0	0	0	0	120	0	0	0	0	0	0	0	0
161	26	6	460	2240	0	350	420	0	40	45	0	125	460	141	115	115	230	0	0	0	220	0	0	0	0	0	40	0	0	50	0	0	45	216	0	0	0	0	86.25	0	0	0	18.75	0	0	18.75	0	0	0
162	29	6	230	1120	690	875	0	1610	30	90	0	250	460	564	57.5	230	14.38	115	0	200	0	0	0	0	0	165	280	0	0	0	0	0	315	460	0	0	0	0	0	0	0	75	75	75	0	75	0	0	0
163	21	5	230	3360	230	200	0	230	0	12	0	0	460	188	57.5	115	230	0	0	0	0	0	0	0	0	0	40	0	0	0	0	0	90	0	0	345	0	0	0	0	0	0	0	0	0	0	0	0	115
164	22	5	172	2240	0	525	180	0	230	90	0	0	460	94	0	0	115	0	0	200	0	150	0	0	0	0	0	0	0	0	0	180	315	0	0	0	0	0	0	140	360	75	0	0	0	0	0	0	0
165	27	7	460	2240	230	700	60	690	0	42	0	46	460	94	0	86.25	345	0	0	200	0	75	60	0	0	0	0	140	0	0	0	0	90	144	0	0	0	0	0	140	0	0	0	0	0	37.5	0	0	0
166	37	15	0	1120	0	700	280	1610	0	12	0	250	105	376	115	230	230	0	0	400	220	150	120	280	16	0	0	20	40	50	280	0	315	252	70	230	0	0	0	140	360	0	75	75	0	0	0	57.5	0
167	23	6	115	1680	0	0	80	0	0	24	15	0	420	94	115	0	115	86.25	0	200	110	0	0	0	0	0	80	40	0	0	0	0	0	0	0	115	0	0	0	350	0	0	0	37.5	0	37.5	0	0	0
168	19	4	57.5	840	28.75	350	140	0	0	42	0	0	196	47	0	86.25	115	0	0	0	0	0	0	40	16	0	0	0	0	0	0	0	0	36	0	0	0	0	0	490	0	0	18.75	0	0	18.75	0	0	0
169	20	5	28.75	3360	86.25	50	420	0	10	84	0	0	98	141	115	0	172.5	0	145	0	0	150	0	40	16	0	0	0	0	0	0	0	0	72	0	0	0	0	0	980	0	0	0	0	0	0	0	0	0
170	18	4	28.75	4200	86.25	75	160	0	0	84	0	0	98	188	115	0	172.5	0	145	0	0	150	0	40	0	0	0	0	0	0	0	0	0	72	0	0	0	0	0	980	0	0	0	0	0	0	0	0	0
171	14	2	0	400	1380	0	0	0	0	24	0	0	315	47	0	0	115	0	0	0	0	0	0	0	0	0	0	280	0	0	0	0	0	0	0	0	0	0	0	70	0	0	0	0	0	37.5	0	0	0
172	14	3	258	2240	86.25	75	420	0	0	12	15	0	210	94	0	0	0	0	0	0	0	0	0	0	0	0	0	0	0	75	0	0	0	0	105	0	0	0	0	0	0	0	0	0	0	0	0	0	57.5
173	27	7	344	1120	172	1400	180	230	40	12	0	62.5	230	188	0	115	690	115	115	200	0	0	0	40	0	0	0	0	40	75	0	0	90	144	0	0	0	0	0	0	0	0	0	0	0	0	0	0	0
174	14	4	0	1680	0	0	0	230	0	48	0	0	210	0	57.5	0	0	0	0	400	0	0	0	40	0	0	0	0	0	50	0	0	0	0	0	0	0	0	0	140	0	0	0	0	0	0	0	0	0
175	19	4	344	2800	344	300	120	0	80	36	0	0	210	141	0	0	230	115	0	0	0	150	0	40	0	0	0	0	0	50	0	0	0	0	0	0	0	0	0	0	0	0	0	0	0	0	0	0	0
176	19	5	460	2520	690	525	0	1000	0	0	0	125	0	188	0	230	0	0	0	0	0	0	0	120	0	0	0	0	0	25	0	0	90	36	0	0	0	0	0	210	0	0	0	65	0	93.75	0	0	0
177	24	5	460	2800	230	400	0	1500	0	24	0	0	460	282	0	0	115	115	0	0	0	0	0	40	0	0	0	0	0	25	0	0	315	36	0	0	0	0	0	0	0	0	75	75	0	0	0	230	0
178	18	4	86	2520	690	0	180	0	0	168	0	0	460	329	0	0	0	0	115	0	0	0	0	0	0	0	0	40	0	0	0	0	315	920	0	0	0	0	0	280	0	0	0	0	0	0	32.5	0	0
179	23	6	86.25	2520	1380	50	40	460	0	24	0	0	115	188	0	115	230	115	0	0	0	0	0	0	0	0	0	0	0	50	0	0	90	72	70	230	0	0	0	0	0	0	0	0	0	0	0	57.5	0
180	18	3	460	2800	920	700	280	0	0	72	0	125	230	94	115	115	920	230	0	200	0	0	0	0	0	0	0	0	0	50	0	0	0	0	0	0	115	0	0	0	0	0	0	0	0	0	0	0	0
181	16	3	920	3360	920	1575	120	0	0	252	0	0	105	188	28.75	0	115	0	0	0	0	112.5	0	0	0	0	0	0	0	0	0	0	0	108	0	0	0	0	0	140	0	0	0	0	0	0	0	0	0
182	21	5	0	2240	3220	700	80	0	0	84	0	46	210	0	57.5	230	115	0	0	200	0	150	0	0	0	0	0	0	0	0	0	0	0	252	35	0	0	0	0	210	0	0	0	0	0	130	0	0	0
183	20	6	0	3280	344	700	280	0	30	12	0	0	315	94	0	230	115	0	0	0	0	0	0	40	0	0	0	0	0	25	0	0	28	360	35	0	0	0	0	0	0	0	0	0	0	0	0	0	0
184	13	1	0	2240	230	700	280	0	20	12	0	0	435	188	28.75	0	230	0	0	0	0	0	0	0	0	0	0	0	0	0	0	0	0	0	0	0	0	0	0	140	0	0	0	0	0	0	0	0	0
185	26	9	230	1960	4600	0	240	0	0	96	15	0	225	470	345	0	230	0	0	200	0	0	0	0	0	0	640	0	120	50	240	0	45	108	0	115	0	0	0	490	0	0	0	0	0	260	0	0	0
186	25	3	460	3360	115	150	120	0	0	24	0	0	115	0	0	115	230	86.25	230	0	0	0	0	0	0	0	0	0	40	0	0	0	0	0	0	115	0	0	0	0	0	0	75	0	0	37.5	0	57.5	57.5
187	20	5	460	560	0	1400	0	230	0	120	0	0	147	94	0	0	115	0	0	0	0	0	0	40	0	0	0	0	40	50	0	0	90	0	0	0	0	0	0	210	0	0	0	0	0	0	32.5	0	57.5
188	13	1	460	840	230	1050	80	0	0	48	0	0	56	658	0	0	230	0	0	0	0	0	0	0	0	0	0	0	0	0	0	0	0	0	0	0	0	0	0	0	0	18.75	0	0	0	0	0	0	0
189	21	4	460	1960	460	0	280	0	0	45	0	0	230	188	0	0	345	0	0	400	0	0	0	0	0	0	240	0	0	0	0	0	0	230	0	0	0	0	28.75	0	0	0	0	0	0	112.5	16.25	0	0
190	28	8	230	840	0	2100	840	0	0	90	0	69	460	658	0	0	460	0	0	200	0	0	0	0	0	0	280	0	0	25	120	0	135	756	0	0	0	0	0	0	0	0	0	37.5	0	112.5	0	115	0
191	29	6	115	560	258.75	150	120	0	0	72	0	46	460	94	57.5	0	230	0	0	200	0	0	0	0	0	0	160	120	0	0	0	0	0	180	0	115	0	0	172.5	560	0	0	65	65	0	65	0	0	0
192	26	6	86.25	1680	603.75	300	120	230	80	84	90	250	147	141	172.5	0	460	230	0	0	110	0	30	0	0	0	0	20	0	0	0	0	90	108	0	0	0	0	0	140	600	0	0	0	0	0	0	32.5	0
193	27	6	115	840	460	525	40	460	0	48	0	92	105	329	57.5	460	115	0	0	0	0	0	0	80	0	0	40	0	0	100	0	0	45	0	0	0	0	0	0	35	0	0	65	32.5	0	0	10	32.5	0
194	20	5	0	600	172.5	75	0	0	0	12	0	0	0	0	115	115	230	0	0	0	0	0	60	80	0	0	0	0	0	50	0	0	45	0	0	0	0	0	86.25	490	0	37.5	0	0	37.5	0	0	0	0
195	18	4	115	840	7.19	225	120	230	20	36	0	0	315	94	86.25	0	0	0	0	200	0	0	0	0	0	0	0	0	0	75	0	0	90	0	0	0	0	0	0	70	60	0	0	0	0	0	0	0	0
196	26	8	230	3080	460	100	60	0	40	12	0	0	920	141	57.5	0	115	0	0	200	165	150	0	0	16	0	40	20	0	0	0	0	0	36	0	0	0	0	0	70	0	75	65	0	0	65	0	115	115
197	36	12	230	1680	0	350	20	920	0	0	0	46	460	329	28.75	0	115	0	115	200	0	450	0	280	16	0	280	0	280	75	0	0	90	252	0	345	0	0	0	280	300	300	0	65	0	65	0	0	57.5
198	21	4	86	3080	230	25	40	0	20	12	0	0	920	47	0	0	115	115	0	0	330	0	0	0	0	330	0	0	0	0	0	0	0	504	0	0	0	0	0	0	0	0	37.5	0	0	75	0	0	0
199	22	5	230	3080	230	400	0	1750	0	84	0	0	460	141	0	0	230	86.25	0	0	0	300	0	40	0	0	0	0	0	0	0	0	45	36	0	0	0	0	0	0	0	37.5	0	0	0	0	0	0	0
200	20	5	86	3640	230	0	0	230	0	12	0	0	230	47	0	0	115	115	0	200	0	0	0	40	0	0	0	0	0	0	0	0	0	36	0	57.5	0	0	0	210	0	0	0	0	0	37.5	0	0	0
201	56	15	0	1680	690	50	60	1610	70	252	0	69	460	282	28.75	115	230	115	145	200	55	75	60	0	16	55	80	0	0	25	40	24	45	36	35	115	115	115	115	0	120	75	75	75	75	75	32.5	230	230
202	12	3	0	4200	258	700	280	0	0	24	0	0	105	47	0	0	115	0	0	0	0	75	0	0	0	0	0	0	0	0	0	0	0	1008	0	0	0	0	230	0	0	0	0	0	0	0	0	0	0
203	17	1	0	2520	460	1050	1260	230	0		0	0	630	470	230	230	0	0	0	0	0	0	0	0	0	0	0	0	0	0	0	0	0	0	0	0	460	0	0	210	500	0	0	0	0	75	0	0	0
204	10	1	230	5040	4830	0	0	0	0	48	0	0	460	0	0	0	0	0	0	0	0	0	0	0	0	0	0	0	0	0	0	0	0	0	0	0	0	0	0	140	0	0	0	65	0	65	0	0	0
205	20	4	258	1680	516	50	0	0	0	24	0	23	0	94		115	230	0	0	0	0	0	0	0	16	0	0	0	0	50	0	0	0	108	0	0	0	0	0	0	0	0	0	0	0	0	0	0	0
206	19	6	0	4480	57.5	50	0	0	20	36	0	0	90	47	0	86.25	86.25	0	0	200	0	0	5	0	0	0	0	60	0	25	0	0	0	0	140	0	0	0	0	70	0	0	0	0	0	0	0	0	0
207	16	3	28.75	2800	28.75	25	0	0	0	12	0	0	45	47	0	86.25	86.25	0	0	0	0	0	0	0	0	0	0	100	0	0	0	0	0	108	0	0	0	0	0	210	0	0	0	0	0	75	0	0	0
208	12	3	0	6160	0	25	20	0	0	12	0	0	45	94	0	0	86.25	0	0	0	0	0	0	0	0	110	0	60	0	0	0	0	0	0	0	0	0	0	0	70	0	0	0	0	0	0	0	0	0
209	20	7	1380	4200	690	0	0	0	60	12	0	0	63	141	0	0	86.25	0	0	0	275	0	0	0	48	275	800	40	0	0	0	0	0	108	0	0	0	0	0	140	0	0	0	0	0	75	0	0	0
210	17	6	1380	3920	460	200	0	0	0	36	0	0	42	94	0	0	86.25	0	0	400	0	0	0	0	0	220	0	60	0	0	0	72	0	108	0	0	0	0	0	210	0	0	0	0	0	130	0	0	0
211	22	6	460	3360	460	350	420	1750	0	90	0	0	105	376	0	230	345	0	460	0	0	0	0	0	0	0	0	0	0	200	0	0	315	504	105	345	0	0	0	0	0	0	0	0	0	0	0	0	0
212	16	3	0	6720	2070	0	0	1000	0	0	0	0	105	282	57.5	0	230	0	460	0	0	0	0	0	0	0	0	0	0	0	0	0	45	690	0	0	0	0	0	210	0	0	0	0	0	0	0	0	0
213	25	6	230	1120	1032	900	280	690	90	187.5	0	125	460	329	115	115	230	115	0	0	110	0	0	120	0	0	0	0	0	25	0	0	45	0	140	0	0	0	0	140	0	0	0	0	0	0	0	0	0
214	29	6	86	840	690	700	80	230	115	36	0	0	230	188	57.5	0	230	0	115	200	0	75	0	160	0	0	0	0	0	25	0	0	45	0	0	0	0	0	143.75	0	250	0	0	37.5	0	0	0	115	115
215	17	2	230	1120	172	225	120	0	0	84	0	0	460	141	0	115	230	0	0	0	0	0	0	0	0	0	0	0	0	0	0	0	0	0	0	0	0	0	0	0	0	0	0	18.75	0	0	0	0	0
216	16	4	115	0	57.5	1125	0	690	0	0	0	46	60	0	0	460	115	0	0	0	0	150	0	0	0	0	0	0	0	75	0	0	315	0	175	0	0	0	0	0	0	0	0	0	0	0	0	0	0
217	29	5	57.5	1680	172.5	150	0		0	36	0	92	105	0	28.75	57.5	57.5	0	0	0	110	0	0	0	0	0	40	0	0	0	0	0	0	108	0	115	115	0	0	0	60	75	37.5	0	0	65	10	32.5	0
218	23	6	115	560	57.5	525	80	1610	0	0	0	69	105	0	115	115	115	0	115	200	0	0	0	40	0	0	0	0	0	0	0	0	56	36	0	115	0	0	0	280	0	0	0	0	0	0	0	0	0
219	22	6	115	1400	57.5	75	0	230	0	0	0	92	105	94	115	0	115	0	0	400	0	525	0	240	0	0	0	0	0	25	0	0	90	0	0	0	0	0	28.75	0	0	0	0	0	0	0	0	0	0
220	26	8	86.25	2240	28.75	700	0	1610	0	84	0	0	105	0	0	28.75	28.75	0	0	0	55	150	0	80	0	0	0	0	0	25	80	0	0	84	0	115	115	0	0	420	0	0	18.75	0	18.75	18.75	0	0	0
221	15	3	115	1120	0	525	20	0	0	0	0	0	460	141	0	115	0	0	0	0	0	750	0	0	0	0	0	0	0	125	0	0	0	0	0	0	0	0	0	70	0	0	0	0	0	0	0	0	0
222	26	9	1380	2800	1840	75	60	0	0	0	0	23	460	94	0	115	920	57.5	290	200	0	75	0	40	0	0	0	0	0	0	0	0	45	252	35	0	0	0	0	0	0	0	0	0	0	0	0	0	0
223	17	5	230	1960	0	300	160	375	0	0	0	0	2300	0	0	460	115	0	0	0	0	0	0	40	0	0	160	0	0	50	0	0	0	0	0	0	0	0	0	0	0	0	0	0	0	75	0	0	0
224	17	2	230	1680	1380	100	120	0	0	375	0	69	630	282	0	0	115	115	0	0	0	0	0	0	0	0	0	0	0	25	0	0	0	0	0	0	115	0	0	70	0	0	0	0	0	0	0	0	0
225	18	4	2760	3360	12880	100	80	0	0	48	0	92	630	282	86.25	0	230	0	0	0	0	75	0	40	0	0	0	0	0	25	0	0	0	0	0	0	0	0	115	210	0	0	0	0	0	0	0	115	0
226	24	6	0	3360	516	350	80	0	0	108	0	46	105	282	115	115	115	57.5	0	200	0	75	0	0	0	0	80	0	0	0	0	0	0	252	0	115	0	0	0	0	0	0	75	0	0	75	0	57.5	0
227	29	5	230	1680	344	700	140	230	0	36	0	46	460	235	57.5	86.25	230	0	0	200	0	75	0	0	0	0	40	0	0	0	0	0	0	36	0	0	0	0	57.5	0	0	0	0	18.75	0	65	65	0	0
228	18	3	460	1400	0	350	20	0	0	36	0	0	230	188	0	230	0	0	0	0	0	75	0	0	0	0	0	0	0	0	0	0	0	504	0	0	0	0	0	0	0	0	0	0	0	18.75	0	0	0
229	22	4	57.5	3920	230	350	140	230	0	24	0	0	0	94	28.75	172.5	115	0	0	0	110	0	0	0	0	0	80	0	0	0	0	0	45	0	0	0	0	0	57.5	140	0	75	18.75	0	0	0	0	57.5	0
230	31	8	460	5040	230	350	280	1750	140	84	0	23	460	329	57.5	115	920	0	0	200	0	0	0	0	0	0	80	0	0	50	0	0	45	252	0	115	115	0	57.5	0	0	0	0	0	0	65	920	287.5	0
231	17	5	115	1400	86.25	300	240	0	0	750	0	0	210	188	0	0	0	0	0		0	75	0	0	0	0	0	0	0	0	0	0	0	72	0	115	0	0	0	280	0	0	0	0	0	0	0	0	0
232	13	6	1380	5600	460	5600	0	0	0	252	0	0	98	0	805	0	0	0	0	400	0	225	0	0	0	0	0	0	0	0	160	0	0	1008	0	115	0	0	0	0	0	150	0	0	0	0	0	0	0
233	24	6	920	160	0	150	80	460	0	0	0	115	0	282	0	0	0	0	0	200	0	0	0	40	0	0	0	0	0	50	0	0	45	108	0	0	0	0	0	140	0	0	0	0	0	0	0	32.5	0
234	19	3	230	80	230	0	0	0	0	192	0	0	0	0	0	0	0	0	0	0	0	0	0	80	0	0	0	0	0	25	0	0	0	0	0	0	0	0	0	560	0	0	0	0	0	0	15	32.5	0
235	21	5	172.5	560	0	0	100	0	0	0	0	46	22.5	94	0	0	690	0	0	0	0	0	0	80	0	0	0	0	0	50	0	0	45	108	0	0	0	0	0	70	0	0	0	0	0	65	0	130	0
236	34	7	230	2800	460	1050	0	1000	70	36	0	125	460	47	115	230	345	230	230	200	0	150	0	0	0	0	840	0	0	0	0	0	90	460	0	230	0	0	0	0	0	75	75	75	0	75	0	230	230
237	21	6	344	4200	516	1050	120	0	30	84	0	0	230	0	0	0	345	0	0	0	275	0	0	40	0	0	0	0	0	25	0	0	45	0	0	115	0	0	0	0	0	65	0	0	0	0	0	0	0
238	18	3	460	3360	690	700	840	0	0	84	0	0	690	0	57.5	0	230	0	460	200	0	225	0	0	0	0	0	0	0	0	0	0	0	0	0	0	0	0	0	140	0	0	0	0	0	0	0	0	0
239	36	8	344	2240	516	0	0	0	0	180	0	46	460	0	115	230	345	345	0	400	165	600	0	160	0	0	0	0	0	100	0	0	315	0	105	0	230	0	115	0	0	0	0	150	195	0	16.25	230	230
240	18	4	460	3080	460	175	280	0	0	72	0	0	460	282	0	115	0	0	0	0	110	0	0	0	0	0	0	0	0	50	120	0	0	0	0	0	0	0	0	140	0	0	18.75	0	0	0	0	0	0
241	13	1	258	2240	230	525	420	0	0	36	0	0	210	188	115	115	0	0	0	0	0	0	0	0	0	0	0	0	0	0	0	0	0	0	0	0	0	0	0	140	0	0	0	0	0	0	0	0	0
242	23	7	115	2520	230	700	560	0	0	72	30	0	690	188	0	0	230	115	0	0	0	75	120	0	0	0	120	40	0	0	80	0	0	0	0	230	0	0	0	280	0	0	0	0	0	0	0	0	0
243	21	6	0	1120	460	350	0	460	80	72	0	0	30	282	0	0	115	0	0	200	0	0	0	40	0	0	280	0	0	0	280	0	0	252	0	0	0	0	57.5	140	0	0	0	0	0	0	0	0	0
244	20	4	86	1680	920	200	120	1000	0	90	0	550	460	0	0	230	115	0	0	0	0	0	0	0	0	0	0	0	0	50	240	0	0	0	0	0	0	0	0	0	0	0	0	0	0	65	0	115	0
245	18	3	0	2520	460	100	60	0	0	36	0	23	105	47	57.5	0	0	0	0	0	0	0	60	0	0	0	0	0	0	0	0	0	0	72	0	0	0	0	0	0	120	65	65	0	0	65	0	0	0
246	29	6	345	2800	1610	350	0	0	0	36	105	46	157.5	329	28.75	43.13	86.25	0	0	200	0	225	0	0	0	0	0	0		0	0	0	0	108	0	115	0	0	0	420	60	0	0	0	0	75	0	0	65
247	25	6	920	1400	0	525	20	1610	20	0	0	0	105	94	86.25	115	0	0	115	200	0	75	0	0	32	0	0	0	80	0	0	0	315	0	0	0	0	0	28.75	490	120	0	0	0	0	0	0	65	0
248	16	3	1840	840	230	100	40	0	0	12	0	0	105	47	0	115	115	0	0	0	0	0	60	0	16	0	0	0	0	0	0	0	0	0	0	0	0	0	0	490	0	0	0	0	0	0	0	0	0
249	13	2	460	840	460	75	20	0	0	0	0	46	105	0	0	0	115	0	0	0	0	0	0	0	16	0	0	0	0	0	0	0	0	0	0	0	0	0	0	0	0	0	0	0	0	0	0	0	0
250	27	7	28.75	1120	460	225	80	230	0	0	0	69	210	94	0	115	805	115	0	200	0	75	120	0	0	0	0	0	0	25	0	0	0	0	35	460	0	0	0	490	0	0	0	0	0	0	10	0	0
251	18	4	0	960	230	1050	560	0	140	45	0	0	230	658	115	115	115	0	57.5	200	0	0	0	40	0	0	0	0	0	25	0	0	0	0	0	0	0	0	0	140	0	0	0	0	0	0	0	0	0
252	21	3	460	80	516	300	420	1000	140	60	0	0	460	188	0	0	345	230	0	0	0	0	0	0	0	0	0	0	0	100	0	0	315	0	0	0	0	0	0	140	0	0	0	0	0	0	0	57.5	0
253	22	3	172	2800	230	300	120	0	0	90	0	125	98	376	0	86.25	230	0	460	0	0	0	0	0	0	0	0	0	0	0	0	0	90	0	0	230	0	0	0	0	0	65	0	0	0	0	0	0	0
254	15	3	0	2240	0	700	120	0	0	36	0	0	460	188	115	0	460	0	0	0	0	0	0	0	0	0	0	0	0	0	0	0	0	144	0	230	0	0	0	0	0	0	75	0	0	65	0	0	0
255	19	4	230	400	1380	875	560	230	140	84	0	0	60	658	0	143.75	115	0	57.5	200	0	0	0	0	0	0	0	0	0	25	0	0	45	0	0	0	0	0	0	140	0	0	0	0	0	0	0	0	0
256	27	7	2760	4200	460	0	0	1380	0	24	0	0	210	188	115	0	460	0	230	600	0	0	120	0	0	0	0	0	0	25	0	0	90	108	0	230	0	0	0	350	0	65	0	0	65	0	65	65	65
257	24	7	2760	3360	460	400	0	1610	0	0	0	34.5	315	141	0	0	0	0	230	200	0	0	0	40	0	0	0	0	0	75	0	0	90	144	0	115	0	0	0	140	0	0	0	0	65	0	0	230	0
258	21	3	690	1120	230	150	280	460	0	48	0	46	210	188	0	230	460	0	230	0	0	0	0	0	0	0	0	0	0	50	0	0	90	0	0	0	0	0	0	70	0	37.5	0	75	0	0	0	0	0
259	29	8	0	1120	230	0	280	1380	0	84	0	69	210	0	345	460	460	0	920	0	165	0	60	120	0	0	0	40	0	0	0	0	315	72	70	0	0	0	57.5	70	0	0	0	0	0	75	0	65	0
260	22	5	460	1120	690	300	80	460	0	84	0	46	210	47	0	0	345	115	0	600	0	0	0	0	0	0	80	0	0	0	80	0	0	36	0	0	0	0	0	140	60	0	0	0	0	0	0	0	0
261	17	2	344	2240	2070	400	600	0	0	36	0	0	0	0	0	115	460	0	290	400	0	0	0	0	0	0	0	0	0	0	0	0	0	0	0	0	0	0	0	420	0	0	0	0	0	0	0	0	57.5
262	25	8	230	8800	230	2050	120	460	0		0	0	1380	376		0	1840	0	0	400	55	0	40	240	0	0	0	0	0	100	160	0	0	504	0	0	0	0	0	0	0	0	75	0	0	0	0	115	0
263	26	5	115	2880	344	50	120	460	20	180	15	23	460	188	115	115	460	0	0	200	0	0	0	40	0	0	0	0	0	0	0	0	135	0	0	0	0	0	0	0	0	0		0	0	0	0	0	0
264	34	9	920	1640	460	400	0	1380	0	750	115	69	460	0	460	57.5	0	28.75	0	400	0	0	0	0	0	0	0	280	0	50	0	144	315	504	70	0	0	0	0	0	0	0	75	75	0	0	0	345	0
265	30	10	57.5	1120	690	1025	0	690	0	180	0	250	920	188	28.75	0	690	115	0	400	0	225	0	80	0	0	0	0	0	50	0	0	0	72	70	230	0	0	0	0	0	0		0	0	0	0	0	230
266	22	7	0	1680	1610	0	0	0	0	168	0	0	210	987	0	115	345	0	0	200	0	0	0	0	0	0	40	120	0	50	80	0	0	252	0	0	115	0	0	980	0	0	65	65	0	75	0	0	0
267	11	3	460	2520	1380	150	80	0	0	48	0	0	315	0	0	0	0	0	0	200	0	0	0	0	0	0	0	80	0	0	0	0	0	0	0	0	0	0	0	350	0	0	0	0	0	0	0	0	0
268	19	4	0	840	1380	150	180	460	0	24	0	250	45	94	115	0	115	0	0	200	0	0	0	0	0	0	0	0	0	0	0	0	45	720	0	0	0	0	0	140	0	0	0	0	0	0	0	0	0
269	13	3	230	3360	1610	300	20	1610	0	0	0	0	210	0	115	115	115	0	0	0	0	0	0	80	0	0	40	0	0	0	0	0	0	0	0	0	0	0	0	70	0	0	0	0	0	0	0	0	0
270	19	5	230	840	1610	0	40	0	0	36	0	92	420	141	57.5	115	805	0	0	800	0	150	0	0	0	0	0	0	0	50	0	0	0	36	0	0	0	0	0	140	0	0	65	0	0	0	0	0	0
271	23	6	230	2880	0	350	140	0	460	750	0	0	920	282	0	230	460	0	0	200	0	75	0	0	0	110	0	0	0	50	0	0	315	0	0	0	115	0	0	0	0	0	0	0	0	0	0	0	0
272	31	10	172	2240	460	525	140	0	172.5	180	0	250	460	94	57.5	460	460	0	0	400	165	150			0	0	0	0	0	50	0	0		72	35	0	115	0	0	0	0	0	0	0	0	75	0	115	0
273	19	2	0	840	28.75	1050	280	0	0	24	0	0	147	282	0	230	115	115	0	0	0	0	0	0	0	0	0	0	0	0	0	0	0	144	0	0	0	0	0	0	0	0	0	0	0	0	0	230	0
274	19	4	0	240	920	1800	0	0	210	168	0	250	460	564	0	230	230	0	0	200	0	0	0	0	0	0	0	0	0	25	0	0	270	0	0	0	0	0	0	0	0		0	0			0	0	0
275	27	6	28.75	2800	1150	300	420	0	0	375	0	138	920	282	28.75	28.75	115	0	0	0	0	75	0	120	0	0	0	140	0	0	0	0	0	252	0	0	0	0	0	0	0	0		0	0		0	57.5	0
276	24	4	0	3920	460	300	120	1750	0	144	0	23	49	94	57.5	115	115	0	0	0	0	75	0	0	0	0	0	0	0	0	0	0	45	72	0	0	0	0	0	0	0	0	0	0	0	65	0	57.5	0
277	13	3	0	3360	516	0	0	0	0	90	0	0	230	188	0	0	690	0	0	200	0	150	0	0	0	0	0	0	0	0	0	0	0	0	0	0	0	0	0	280	0	0	37.5	0	0	37.5	0	0	0
278	20	6	230	2800	230	875	0	230	0	90	0	250	230	0	0	230	230	0	0	200	0	0	180	40	0	0	0	0	0	25	0	0	45	0	0	0	0	0	0	0	0	0	0	0	0	0	0	57.5	0
279	23	7	0	8400	1380	0	0	690	0	90	0	0	460	141	115	230	230	0	0	0	275	0	0	80	0	0	560	80	0	0	0	0	315	72	0	0	0	115	0	280	0	0	0	37.5	0	0	0	0	0
280	22	5	115	3800	460	3500	20	0	0	0	0	550	52.5	235	230	0	460	0	460	200	0	75	0	0	0	0	0	60	0	0	0	0	0	0	0	0	0	0	230	0	0	0	0	0	0	0	0	0	0
281	17	4	690	2520	690	300	0	0	0	36	0	69	210	0	0	230	230	0	0	0	0	0	0	0	0	0	120	140	0	0	0	0	0	0	35	0	0	0	0	210	0	0	0	0	0	65	0	0	0
282	18	5	0	2520	230	175	0	460	0	36	0	0	49	0	0	230	115	0	0	200	0	75	0	0	0	0	0	0	0	0	0	0	0	108	0	345	0	0	0	70	0	0	0	0	0	0	0	0	0
283	10	2	0	3360	230	50	0	0	0	24	0	0	230	94	0	0	0	0	0	0	0	0	0	0	0	0	0	0	0	0	0	0	45	0	0	0	0	0	0	70	0	0	0	0	0	0	0	0	0
284	16	4	0	3360	0	225	0	0	0	36	0	0	460	282	57.5	0	230	0	0	0	0	0	0	40	0	0	40	0	0	0	0	0	0	0	70	0	0	0	0	280	0	0	0	0	0	0	32.5	0	0
285	16	3	860	2520	0	0	0	230	0	12	0	23	75	0	28.75	0	230	0	0	200	0	0	0	0	0	0	0	0	0	0	0	0	90	0	0	0	0	0	0	140	0	0	0	0	0	0	0	0	57.5
286	17	3	690	840	2300	0	140	0	0	84	0	161	460	329	0	57.5	115	0	0	200	110	0	0	0	0	0	0	0	0	0	0	0	0	0	0	0	0	0	0	280	0	0	0	0	0	0	0	0	0
287	18	4	0	1680	115	250	0	230	0	84	0	0	210	141	0	115	230	0	0	200	0	0	0	0	0	0	0	0	0	0	40	0	45	0	0	0	0	0	0	210	0	0	0	0	0	0	65	0	0
288	17	3	0	2520	1610	150	140	0	0	180	0	69	460	470	0	57.5	57.5	0	0	200	0	75	0	0	0	0	0	0	0	0	0	0	0	0	0	0	0	0	0	210	0	0	0	0	0	130	0	0	0
289	26	7	115		0	0	0	0	0	36	15	0	105	0	57.5	115	230	0	115	200	0	75	0	40	0	0	40	0	0	25	0	0	0	0	0	115	0	0	115	210	0	0	0	0	65	0	65	0	57.5
290	15	2	57.5	2520	115	0	0	0	0	60	0	69	105	141	0	0	115	0	0	0	0	0	0	40	0	0	0	0	0	0	0	0	0	0	0	0	0	0	0	0	0	0	0	65	0	0	0	0	65
291	15	3	57.5	4200	690	0	80	0	0	24	0	0	147	47	0	0	86.25	0	0	0	0	0	0	40	0	0	0	420	0	0	0	0	0	0	0	0	0	0	0	70	0	0	0	0	0	260	0	0	0
292	28	8	86.25	4200	344	0	60	0	40	12	0	0	63	141	0	115	115	28.75	0	400	220	0	0	0	16	220	0	60	80	0	0	0	0	0	70	0	0	0	57.5	70	0	0	0	0	0	130	0	0	0
293	27	9	1380	2520	344	0	40	460	20	12	0	0	147	141	28.75	115	115	0	0	200	440	150	0	40	16	165	0	700	0	0	0	0	0	324	0	0	0	0	0	280	0	0	0	0	0	65	0	0	0
294	14	4	0	4200	516	0	0	0	0	0	0	0	7	0	0	86.25	0	0	0	0	0	0	0	0	16	0	40	60	0	0	0	0	0	0	0	0	0	0	0	70	0	0	65	0	0	130	0	0	0
295	13	4	460	2520	230	0	0	0	60	24	0	0	196	0	0	86.25	0	0	0	0	330	0	0	80	0	0	0	60	0	0	0	0	0	0	0	0	0	0	0	210	0	0	0	0	0	65	0	0	0
296	22	4	460	3080	230	350	280	690	0	90	28.75	0	230	94	0	0	690	0	0	600	0	0	0	0	32	0	0	0	0	0	0	0	45	0	0	0	115	0	0	0	0	65	0	0	0	65	0	57.5	0
297	21	3	460	4200	115	500	200	460	0	45	0	0	230	188	115	0	690	0	0	0	0	0	0	0	32	0	0	0	0	0	0	0	135	0	0	0	0	0	0	0	0	0	0	0	0	0	0	0	0
298	22	7	0	4200	690	1050	840	0	0	180	0	46	460	0	115	115	690	0	0	400	0	0	0	40	64	0	0	0	0	0	80	0	0	72	35	0	0	0	0	0	0	0	65	0	0	65	0	0	0
299	19	4	460	4200	460	150	0	0	0	36	0	0	230	141	28.75	115	0	0	0	0	0	0	0	0	16	0	160	0	0	0	0	0	0	36	0	0	0	0	0	0	0	0	56.25	0	0	130	0	57.5	0
300	18	4	172	4200	460	350	0	230	0	24	0	0	460	47	0	0	115	0	0	0	0	225	0	0	0	0	40	0	0	0	40	0	0	0	0	0	0	0	0	0	0	65	65	0	0	65	0	0	0
301	14	3	0	1680	0	2100	360	500	0	90	0	0	0	94	0	0	115	0	0	200	0	0	0	0	0	0	0	0	0	0	0	0	45	0	0	0	920	0	0	0	0	0	0	0	0	0	0	0	0
302	27	8	0	1920	172	400	1200	500	115	48	0	0	230	94	57.5	115	230	230	0	200	0	0	0	480	0	0	160	0	0	250	0	0	90	144	70	0	0	0	0	140	0	0	0	0	65	0	0	0	0
303	23	2	344	3360	860	300	280	0	0	180	0	275	460	94	115	0	230	0	0	200	0	0	0	0	0	0	0	0	0	0	0	0	0	0	0	0	0	0	0	0	500	65	0	75	0	0	10	230	0
304	19	3	460	2880	258	700	60	0	460	90	0	0	460	282	0	230	115	0	0	0	0	0	0	0	0	0	0	0	0	50	0	0	315	0	0	0	0	0	0	0	0	0	0	0	0	0	0	0	0
305	22	6	1032	2240	230	1125	0	230	0	180	0	250	460	376	28.75	0	230	57.5	0	200	0	0	0	0	48	0	0	0	0	50	0	0	45	144	0	0	0	0	0	0	0	0	0	0	0	0	0	0	0
306	23	5	460	3080	230	875	280	1380	0	90	0	46	420	188	0	230	115	0	0	0	165	0	0	0	0	0	240	0	80	0	0	0	0	144	0	0	0	0	0	210	0	0	0	0	0	65	0	0	57.5
307	33	5	230	1680	460	525	280	690	460	48	115	62.5	115	94	0	115	0	115	0	600	0	0	0	0	0	0	0	0	0	0	80	0	315	756	0	0	115	0	0	140	0	0	0	0	0	65	16.25	115	0
308	24	8	230	2800	690	150	200	0	0	90	0	23	115	0	0	115	230	0	0	200	0	150	0	40	16	0	0	0	0	50	0	0	0	252	0	28.75	0	0	57.5	280	0	0	0	0	0	65	0	0	0
309	24	7	0	560	460	100	560	0	0	84	0	23	210	47	0	0	115	115	0	0	165	0	60	0	0	0	40	0	40	0	0	0	90	36	0	0	0	0	172.5	140	0	0	0	0	0	65	0	65	0
310	10	2	172	3360	602	0	0	0	0	24	0	0	98	470	0	0	0	0	0	0	0	0	0	0	0	0	0	0	0	0	0	0	0	72	0	0	0	0	0	70	60	65	0	0	0	0	0	0	0
311	31	10	345	1400	172	75	0	0	0	90	0	62.5	431.25	47	0	0	28.75	0	0	0	0	75	0	0	115	0	80	0	0	175	40	0	14	28.75	35	115	28.75	0	28.75	210	0	0	37.5	37.5	0	32.5	0	27.6	0
312	12	3	28.75	1000	602	150	160	0	0	0	0	23	0	94	0	230	0	0	0	400	0	0	0	0	16	0	0	0	0	0	0	0	0	0	0	0	0	0	345	0	0	0	0	0	0	0	0	0	0
313	23	7	460	1120	86	525	420	0	0	24	0	0	49	94	115	57.5	172.5	0	0	200	0	450	0	0	64	0	240	0	0	0	0	0	0	504	0	115	0	0	0	490	0	0	0	0	0	65	0	0	0
314	31	8	230	4200	172	100	80	0	0	36	28.75	0	115	94	0	230	115	0	0	200	0	150	0	0	16	0	0	0	80	0	0	0	135	0	0	230	0	0	0	0	0	0	0	0	0	65	0	57.5	0
315	20	6	0	8400	0	0	360	0	1840	90	0	0	460	141	460	115	345	0	0	0	0	0	0	120	0	0	0	280	0	75	0	0	180	460	0	0	0	115	0	0	0	0	0	0	0	0	0	0	0
316	28	5	0	1400	230	125	40	0	70	84	0	46	49	47	57.5	0	230	115	0	0	0	75	0	0	0	0	0	0	0	0	40	0	45	504	0	0	0	0	230	490	0	130	0	65	0	65	0	65	65
317	16	3	0	840	230	1075	0	0	0	84	0	0	147	94	0	115	460	115	115	0	0	0	0	0	0	0	0	0	0	0	0	0	0	72	0	115	0	0	0	70	0	0	0	0	0	0	0	65	0
318	20	5	2300	2800	2760	0	0	0	0	36	0	0	460	470	0	115	115	0	0	0	0	0	0	0	0	0	0	120	0	25	0	0	0	216	0	230	0	0	0	490	0	0	0	130	0	130	0	0	0
319	25	7	460	1120	1610	1400	40	0	60	48	0	0	460	141	0	230	460	0	145	200	0	75	0	0	0	0	0	60	0	0	0	0	135	72	0	230	0	0	0	140	0	0	0	65	0	65	0	0	0
320	13	3	690	3360	3220	0	60	0	0	48	0	0	460	658	0	115	115	0	0	400	0	75	0	0	0	0	0	0	0	0	0	0	0	0	0	0	0	0	0	280	0	0	0	0	0	0	0	0	0
321	18	4	230	1680	516	75	0	460	0	48	0	0	115	141	0	0	115	230	0	200	0	0	0	0	0	0	0	0	280	0	0	0	90	0	0	0	0	0	0	0	0	0	0	0	0	0	0	57.5	0
322	24	7	460	2800	460	0	420	0	20	90	0	0	460	329	0	86.25	115	115	115	0	220	0	0	40	0	0	0	0	120	0	0	0	45	460	0	115	0	0	0	140	0	0	0	0	0	65	0	0	0
323	17	3	230	1680	690	350	280	0	0	45	0	0	460	94	0	115	230	0	0	0	0	0	0	40	0	0	0	0	0	0	0	0	0	0	0	115	0	0	0	0	0	0	0	0	0	0	0	0	0
324	16	4	460	1680	1610	200	180	0	0	90	0	0	115	658	230	0	230	0	0	200	0	0	0	0	0	0	0	0	0	0	0	0	0	230	70	0	0	0	0	210	0	0	0	0	0	0	0	0	0
325	23	5	690	1680	460	525	280	460	0	90	0	0	460	329	115	230	460	0	0	200	0	0	0	0	0	0	0	0	0	50	0	0	90	0	0	115	0	0	57.5	350	0	0	0	0	0	0	0	0	57.5
326	25	6	0	1120	460	75	420	0	0	12	0	550	57.5	0	0	115	460	0	230	0	440	0	0	0	0	110	0	0	160	0	0	0	0	504	0	115	0	0	0	0	0	0	0	0	0	0	0	115	0
327	28	6	460	840	460	1050	280	1750	0	72	0	250	460	235	230	460	460	0	0	0	0	0	60	80	0	0	0	0	0	100	0	0	180	0	0	230	0	0	0	0	0	65	0	0	0	0	32.5	0	0
328	20	6	172	2240	230	300	0	0	40	84	28.75	0	0	188	28.75	0	345	230	0	200	0	0	60	40	0	0	0	0	0	75	0	0	0	0	0	230	0	0	0	0	0	0	0	0	0	0	0	0	0
329	26	8	230	1400	460	150	420	690	0	12	0	46	230	188	0	0	230	0	0	200	0	0	420	0	0	0	280	140	80	25	0	0	0	0	35	0	0	0	0	140	0	0	0	75	0	37.5	0	0	0
330	24	4	172	3360	460	75	60	0	40	12	0	0	230	376	28.75	0	230	0	0	0	0	0	60	0	0	0	80	0	0	0	280	0	0	0	0	0	115	0	0	0	0	37.5	0	75	0	75	0	57.5	0
331	18	4	1290	1680	2760	500	40	0	0	12	0	0	460	141	0	0	115	230	0	0	110	150	60	0	0	0	0	0	0	0	0	0	0	0	0	0	0	0	0	70	300	0	0	0	0	0	0	0	0
332	15	3	690	1680	344	350	280	1750	0	84	0	0	57.5	47	0	115	805	0	0	0	0	0	0	0	0	0	0	0	0	125	0	0	315	0	0	0	0	0	0	0	0	0	0	0	0	0	0	0	0
333	20	4	230	3080	0	400	700	0	0	48	0	0	460	282	57.5	115	460	115	0	200	0	0	70	0	0	0	0	0	0	50	0	0	0	0	0	0	0	0	0	280	0	0	0	75	0	0	32.5	0	0
334	25	5	57.5	360	172	700	0	1500	0	180	0	23	460	94	115	460	230	115	0	0	0	0	10	0	0	0	40	0	0	0	0	0	135	0	0	230	0	0	0	140	0	0	0	0	0	0	16.25	0	0
335	23	5	230	1120	230	1050	140	0	0	84	30	0	230	94	0	0	230	115	0	200	0	0	0	40	0	0	0	0	0	0	0	0	0	36	0	230	0	0	0	0	0	0	0	0	150	0	0	0	0
336	24	6	172	3360	460	300	0	460	0	12	0	46	115	141	28.75	115	115	0	0	0	0	300	0	0	16	0	80	0	0	0	0	0	0	108	0	230	0	0	0	140	0	65	150	150	0	65	0	57.5	0
337	34	9	460	3360	460	700	280	0	210	36	0	125	460	94	57.5	0	230	0	0	200	0	0	0	40	16	110	0	0	0	75	0	0	135	144	0	230	0	0	86.25	0	0	0	65	0	0	65	0	230	0
338	24	4	460	4200	460	100	0	0	0	90	0	46	460	188	115	0	115	0	0	0	0	375	0	0	24	0	0	0	0	0	0	0	0	144	0	0	0	0	86.25	280	125	0	65	0	0	65	0	0	115
339	20	4	172	4200	230	350	0	230	20	90	0	0	460	94	115	345	115	0	14.38	200	0	0	360	0	0	0	0	0	0	0	0	0	0	504	0	0	0	0	0	0	0	0	0	0	0	0	0	0	0
340	31	7	258	1960	1032	1050	400	0	60	180	0	375	1150	188	230	460	230	0	0	200	0	1200	0	0	0	0	0	0	0	0	280	0	90	252	0	115	115	0	0	0	0	65	75	75	0	0	0	0	0
341	20	3	115	2520	230	150	280	0	0	180	0	250	230	282	0	115	230	0	0	0	0	0	0	0	0	0	0	0	0	50	0	0	0	72	0	0	0	0	0	0	0	0	0	0	0	0	32.5	0	0
342	13	4	0	1680	460	675	0	0	100	36	0	0	460	0	0	0	920	0	0	400	0	0		0	0	0	0	0	0	0	0	0	0	0	0	0	0	0	0	0	0	0	0	0	0	0	0	0	0
343	25	4	86	840	230	525	280	690	14.38	180	0	23	920	94	57.5	115	57.5	0	0	200	0	0	0	80	0	0	0	0	0	0	0	0	315	0	0	0	0	0	0	0	0	0	0	0	0	0	0	57.5	0
344	24	6	0	1520	460	100	40	0	172.5	72	0	0	115	94	0	0	0	0	0	0	0	75	0	80	0	0	0	0	0	0	0	0	0	216	210	0	230	0	0	0	0	0	0	75	0	75	10	230	0
345	19	4	516	1120	1150	1050	0	1610	0	72	0	69	230	470	28.75	460	230	0	145	200	0	150	0	0	0	0	0	0	0	0	0	0	0	216	0	0	0	0	0	210	0	0	0	0	0	0	0	0	0
346	18	5	1380	840	460	0	0	0	90	36	0	69	49	94	0	0	115	0	0	0	550	0	0	0	0	0	0	0	120	0	0	0	45	108	0	0	0	0	0	70	0	0	0	0	0	0	0	0	0
347	24	5	460	2800	230	0	140	690	0	45	0	0	230	329	0	172.5	115	172.5	0	0	0	75	0	80	0	0	0	0	0	0	0	0	0	72	35	0	0	0	0	0	0	0	0	0	65	0	0	0	0
348	18	3	230	2520	460	100	60	1750	0	24	0	250	460	141	0	230	115	0	0	0	0	0	0	0	0	0	0	0	80	0	0	0	0	180	0	0	0	0	0	140	0	0	0	0	0	0	0	0	0
349	16	4	0	1680	460	0	280	0	0	24	0	46	230	94	28.75	0	115	0	0	0	0	0	0	0	0	0	0	0	40	25	0	0	0	0	0	230	0	0	0	70	0	0	0	0	0	0	0	0	0
350	12	3	258	1680	688	0	0	0	0	0	0	125	28	0	0	0	0	0	0	0	0	0	0	0	0	0	0	140	40	0	0	0	0	0	0	0	0	0	0	140	0	0	0	0	0	0	0	65	0
351	31	8	920	6720	690	0	120	920	100	48	0	92	230	141	115	0	0	0	115	0	0	0	60	40	0	0	80	0	40	25	0	0	0	0	0	115	0	0	0	140	0	0	65	225	0	150	0	0	0
352	29	8	460	2520	230	0	0	0	0	48	0	125	230	564	28.75	115	115	0	0	0	55	0	0	40	0	440	120	0	0	0	0	48	0	72	0	115	0	0	28.75	0	0	65	0	130	0	0	0	115	57.5
353	22	6	0	1680	460	700	560	0	40	36	0	0	690	94	28.75	0	115	0	0	0	0	0	0	40	0	0	80	0	0	0	0	0	90	230	0	230	0	0	0	210	0	0	0	0	0	0	0	0	0
354	19	4	0	4200	460	100	80	0	0	24	0	0	690	94	0	0	460	0	0	0	0	0	0	40	0	0	40	0	0	0	0	0	0	72	0	0	0	0	0	0	0	0	0	0	0	0	0	0	115
355	40	11	86.25	1120	1610	0	420	1000	0	45	0	0	172.5	658	57.5	115	115	115	0	0	220	150	0	40	0	0	560	0	0	100	0	0	315	920	0	115	0	0	0	0	0	37.5	37.5	18.75	65	75	0	115	115
356	24	11	344	1120	0	100	60	460	0	12	0	0	57.5	658	0	0	230	0	0	200	0	150	0	40	0	0	160	140	40	50	0	0	315	144	0	115	0	0	0	490	0	0	0	0	0	0	0	0	0
357	16	4	690	2240	920	700	280	0	0	36	0	0	230	47	0	0	115	0	0	0	0	0	5	0	0	0	120	0	0	0	0	0	0	36	0	0	0	0	0	0	0	0	0	0	0	0	115	0	0
358	26	7	230	0	230	350	80	230	0	48	0	0	460	94	115	115	115	0	345	200	165	0	300	0	0	0	0	0	400	0	160	0	0	72	0	690	0	0	0	140	0	0	0	0	0	0	0	65	0
359	25	7	460	3360	460	700	280	1610	0	36	0	46	115	94	57.5	115	115	0	0	0	55	75	0	40	0	0	0	0	0	100	0	0	315	0	0	230	0	0	0	140	0	0	75	0	0	65	0	0	0
360	30	4	460	2800	1610	525	280	0	0	36	0	0	230	282	0	115	115	0	145	200	0	0	0	0	0	0	0	0	0	0	0	0	0	36	0	115	0	0	0	210	0	65	65	65	65	65	0	130	65
361	18	5	460	280	690	1050	0	0	0	36	0	0	460	282	0	230	0	0	0	0	0	75	240	0	0	0	0	0	40	100	0	0	0	0	0	0	0	0	0	0	0	0	0	0	0	0	0	0	0
362	22	7	230	1680	230	100	0	230	0	12	0	46	147	282	0	115	0	0	0	200	0	75	60	0	0	0	0	0	40	50	0	0	315	0	0	0	0	0	0	210	0	0	0	37.5	0	65	0	0	0
363	15	4	0	2240	0	200	0	230	0	12	0	0	105	94	0	345	0	0	0	0	165	0	0	0	0	0	0	0	0	0	0	0	90	0	210	0	0	0	0	210	0	0	0	0	0	0	0	0	0
364	16	2	172	2240	230	0	60	0	0	24	28.75	0	460	94	0	0	230	57.5	115	0	0	0	0	0	0	0	0	0	0	0	0	0	0	0	0	460	0	0	28.75	0	0	0	0	0	0	0	0	0	0
365	17	3	460	840	230	300	40	0	0	180	0	0	230	282	0	230	0	0	0	200	0	0	0	40	0	0	0	0	0	0	0	0	0	0	0	0	0	0	0	210	0	0	0	0	0	0	0	0	0
366	21	6	172.5	2520	230	0	0	230	0	84	0	0	441	940	0	115	0	0	57.5	0	0	75	5	40	0	0	0	0	0	0	0	0	45	0	0	115	115	0	0	560	0	0	0	0	130	0	0	0	0
367	16	3	460	560	460	525	140	0	0	60	0	115	460	188	0	0	230	0	0	0	0	0	0	80	0	0	0	0	0	100	0	0	0	0	0	0	0	0	0	0	0	0	0	0	0	0	0	0	0
368	25	6	57.5	560	86.25	150	0	1610	70	168	0	69	42	141	0	460	230	115	0	200	0	0	5	40	0	0	0	0	0	25	0	0	315	0	0	0	0	0	0	490	0	0	0	0	0	65	0	0	0
369	23	6	86	1080	0	1400	40	690	0	24	0	92	230	141	0	0	0	0	0	0	0	0	0	0	0	0	0	0		50	0	0	135	72	0	230	0	0	0	0	0	0	75	0	0	75	0	0	0
370	21	3	57.5	2160	230	700	280	1610	0	84	0	138	147	188	115	0	345	0	0	0	0	0	0	0	0	0	0	140	0	0	0	0	0	252	0	0	0	0	0	560	500	0	0	0	0	195	0	0	0
371	30	8	920	3360	460	150	160	0	0	84	0	0	920	0	230	230	1840	460	0	0	0	750	0	40	0	0	0	0	120	0	0	0	315	108	0	115	0	0	0	0	0	75	0	0	75	75	690	0	0
372	20	6	2300	1440	0	125	420	0	0	180	0	0	600	282	57.5	115	460	0	0	400	0	150	60	0	0	0	0	0	0	50	0	0	0	0	0	230	0	0	0	140	0	0	0	97.5	0	0	0	0	0
373	31	8	1380	2800	172	1400	840	920	0	180	0	250	920	658	57.5	115	460	0	0	400	110	150	0	0	0	0	0	0	0	100	0	0	180	36	0	230	0	0	0	0	0	0	0	0	0	0	0	0	0
374	32	10	460	2120	460	700	120	460	0	180	180	0	98	282	230	115	230	0	0	400	330	150	120	80	0	0	240	0	0	0	0	0	45	144	0	345	0	0	0	0	0	65	0	0	0	0	0	65	260
375	18	4	230	3920	0	300	0	0	60	48	0	250	460	0	2.88	0	0	0	0	0	0	150	0	0	0	0	80	0	0	50	0	0	0	0	0	0	0	0	0	140	0	0	0	0	0	37.5	0	0	0
376	16	3	690	840	230	150	0	0	0	36	0	0	196	282	0	230	115	0	0	0	0	0	0	0	0	0	0	0	0	75	0	0	315	0	0	0	0	0	0	210	0	0	0	0	0	0	0	65	0
377	31	8	516	1400	230	2100	280	1500	460	36	0	250	460	658	0	115	115	230	0	0	0	300	0	40	0	0	0	0	80	50	0	0	315	504	0	230	0	0	0	0	0	0	0	75	0	0	16.25	115	0
378	21	5	172	560	230	525	20	0	10	24	0	0	115	0	57.5	230	345	0	0	0	0	0	0	40	0	0	40	0	0	25	0	0	0	0	0	115	0	0	0	70	0	0	0	0	0	0	0	230	0
379	18	4	86	4200	86	50	0	0	0	12	0	0	460	0	57.5	115	0	0	0	0	0	0	0	40	0	0	0	0	0	0	0	0	45	72	0	0	0	0	0	140	0	0	0	0	0	65	0	0	0
380	20	3	460	1680	460	350	0	0	0	0	0	0	230	94	0	115	0	0	0	0	0	0	0	0	0	0	0	0	0	0	0	0	0	36	0	115	115	0	0	0	0	0	0	0	0	0	16.25	57.5	115
381	27	7	1806	1000	516	450	80	0	140	24	0	184	196	0	230	575	201.25	0	0	200	0	75	100	80	0	0	0	60	0	0	0	0	0	0	0	115	0	0	0	0	0	0	0	0	37.5	0	32.5	115	0
382	11	1	115	1680	115	0	0	0	0	36	0	0	57.5	94	0	0	0	230	0	0	0	0	0	0	0	0	0	0	0	0	0	0	0	0	0	0	0	0	0	140	0	0	0	0	0	0	0	0	115
383	18	6	460	840	460	150	420	0	0	90	0	250	460	282	0	460	230	0	0	0	0	150	0	0	0	0	0	0	0	0	0	0	45	230	0	115	0	0	0	0	0	0	0	0	0	0	0	0	0
384	15	4	172	4200	0	0	0	0	0	72	0	46	460	141	0	0	460	115	0	0	0	0	15	0	0	0	0	0	0	0	0	0	0	0	1470	345	0	0	0	210	0	0	0	0	0	0	0	0	0
385	16	5	172	5600	0	0	420	0	0	72	0	0	460	329	0	0	0	0	0	0	0	0	0	80	0	0	160	0	0	0	80	0	0	108	0	0	0	0	0	0	0	0	0	75	0	75	0	0	0
386	13	6	0	3920	1380	0	0	0	0	12	0	0	23000	0	0	0	86.25	0	0	0	220	0	0	0	168	0	0	420	160	0	0	0	0	0	0	460	0	0	0	0	0	0	0	0	0	75	0	0	0
387	19	4	1380	4200	690	350	140	0	30	36	0	0	315	658	0	0	86.25	0	0	0	220	0	0	0	0	0	0	280	0	0	0	0	0	72	0	0	0	0	0	210	0	0	0	0	0	65	0	0	0
388	18	7	0	4200	690	0	80	0	0	12	0	69	147	0	0	0	86.25	86.25	0	0	165	0	0	0	0	0	120	240	160	0	0	756	0	0	0	690	0	0	0	0	0	0	0	0	0	195	0	0	0
389	27	9	920	2240	1380	50	0	0	40	12	15	0	210	141	0	115	115	115	57.5	0	165	0	0	0	112	440	0	140	360	0	0	216	0	144	0	345	0	0	86.25	490	0	0	0	0	0	75	0	0	0
390	19	4	460	3360	1380	25	20	460	0	0	0	0	90	94	57.5	0	172.5	57.5	0	0	0	0	0	0	0	165	960	60	0	0	0	0	0	0	0	0	0	0	0	210	0	0	0	0	0	65	0	0	0
391	12	3	0	1120	0	150	0	0	0	45	0	0	460	188	0	230	460	0	0	200	0	0	0	0	0	0	0	0	0	0	0	0	0	0	0	460	0	0	0	0	0	0	0	0	0	0	0	0	0
392	16	4	230	840	575	1050	0	460	0	0	0	80.5	460	0	0	230	201.25	0	0	0	0	0	0	0	0	0	0	0	40	150	0	0	42	0	0	0	0	0	0	140	0	0	0	0	0	0	0	0	0
393	18	4	230	840	0	350	60	230	0	24	0	23	460	141	0	0	86.25	0	145	0	0	0	0	0	0	0	0	0	0	50	0	0	0	0	35	230	0	0	0	210	0	0	0	0	0	0	0	0	0
394	17	4	57.5	1120	1610	150	120	0	0	36	0	0	45	282	0	115	0	0	0	0	0	0	0	80	0	0	0	0	0	0	0	0	135	0	0	460	0	0	0	210	0	0	0	0	0	0	0	27.6	27.6
395	15	5	28.75	840	115	525	0	0	0	0	0	0	171.5	141	0	0	0	0	0	0	0	0	0	80	0	0	0	0	40	0	0	0	0	504	0	230	0	0	0	0	0	0	0	0	0	0	0	230	0
396	23	5	86	2520	460	225	100	230	0	0	90	0	460	47	57.5	115	230	0	0	0	0	0	60	0	0	0	0	0	40	0	0	0	0	72	0	345	0	0	0	140	0	0	0	0	0	0	0	65	0
397	11	3	172	2520	230	525	420	0	0	45	0	0	460	188	0	0	0	0	0	0	0	0	0	0	0	0	0	280	0	0	0	0	45	0	0	0	0	0	0	0	0	0	0	0	0	0	0	0	0
398	16	2	230	2520	690	100	0	0	0	45	0	0	230	188	28.75	230	115	0	0	0	0	0	0	40	0	0	0	0	0	0	0	0	0	0	0	0	115	0	0	70	0	0	0	0	0	0	0	0	57.5
399	29	11	172	1680	230	150	20	690	0	36	0	23	98	94	0	0	0	0	0	200	110	75	0	0	0	0	80	60	0	75	0	0	135	72	315	115	0	0	0	70	0	65	37.5	112.5	0	0	0	0	115
400	12	1	0	3360	344	700	840	0	0	180	0	0	345	188	0	0	230	0	0	0	0	0	0	0	0	0	0	0	0	0	0	0	0	0	0	0	0	0	0	140	0	0	0	0	0	0	0	0	0
401	25	7	516	5040	172	1050	0	0	0	36	0	0	230	188	0	230	115	0	0	0	385	0	0	0	32	0	0	40	240	0	0	0	0	756	0	230	0	0	0	0	0	75	65	75	0	65	0	0	230
402	23	6	460	4200	0	525	0	0	0	36	30	46	460	0	115	115	230	0	0	0	0	300	0	0	0	0	280	100	0	0	120	0	0	108	0	0	0	0	0	0	0	75	0	75	0	0	0	0	0
403	11	2	0	5880	1380	0	0	0	0	90	0	0	460	188	0	0	0	0	0	0	0	0	0	0	0	0	0	0	0	0	0	0	0	0	0	230	0	0	0	0	0	187.5	0	0	0	75	0	0	0
404	26	8	460	2240	920	350	100	115	0	6	0	0	230	47	115	115	115	0	0	400	0	300	0	0	16	55	0	0	0	50	0	0	90	0	0	57.5	0	0	57.5	210	0	0	0	0	0	0	0	0	0
405	19	3	0	5040	460	100	60	0	0	24	15	0	230	282	0	115	115	0	0	0	0	0	0	0	0	0	0	0	0	0	0	0	0	108	0	57.5	0	0	0	0	0	0	0	0	0	37.5	0	0	115
406	20	5	86	3360	345	525	420	0	0	36	0	0	630	141	57.5	0	920	0	460	0	0	525	0	0	0	0	0	0	0	25	0	0	0	72	0	345	0	0	0	210	0	65	0	0	0	0	0	0	0
407	27	5	230	1120	460	2100	280	230	0	540	0	0	230	141	57.5	115	230	0	0	200	55	0	0	0	0	0	0	0	0	0	0	0	90	0	0	115	0	0	115	0	0	37.5	0	75	0	37.5	0	230	0
408	29	8	115	1680	0	0	40	3000	420	36	0	0	230	47	28.75	460	230	0	460	0	110	450	0	0	0	0	0	0	40	0	0	0	315	108	0	460	230	0	0	0	0	0	0	18.75	0	0	0	230	0
409	20	4	230	720	0	600	0	1610	0	0	0	0	115	0	0	115	1380	0	115	0	55	0	0	0	0	0	0	0	40	0	0	0	315	0	0	0	0	0	0	420	0	0	0	0	0	0	10	115	0
410	26	6	258	2520	0	525	560	1725	690	90	0	0	690	188	230	0	690	0	115	200	0	0	0	0	0	0	0	0	80	0	0	0	180	54	0	805	0	0	0	140	0	0	65	0	0	75	0	57.5	0
411	28	5	258.75	840	115	150	280	0	0	12	0	46	115	282	115	115	460	0	0	0	0	150	0	0	0	0	0	0	40	0	0	0	22.5	0	0	115	0	0	86.25	210	180	0	0	37.5	0	0	15	0	0
412	28	8	460	320	920	350	140	1500	0	0	0	375	460	188	0	460	230	86.25	0	800	110	0	120	120	0	0	0	0	40	0	0	0	45	0	0	115	0	0	0	0	0	0	0	0	0	75	32.5	115	0
413	23	7	0	1680	258	525	0	0	0	45	0	92	115	0	0	230	0	0	0	1200	0	0	60	40	16	0	0	0	0	25	0	0	90	0	0	0	0	0	0	280	120	0	0	18.75	0	130	0	0	0
414	8	3	0	3360	920	0	80	0	0	45	0	0	230	329	0	0	0	0	0	0	0	0	0	80	0	0	0	0	0	0	0	0	0	0	0	115	0	0	0	0	0	0	0	0	0	0	0	0	0
415	18	3	258	4480	460	875	420	0	0	48	0	0	230	0	0	230	115	230	0	0	0	0	0	0	0	0	1120	0	0	25	0	0	0	0	0	0	0	0	0	280	0	0	0	0	0	0	0	0	0
416	21	6	516	3360	460	0	0	1610	0	90	0	0	230	141	0	0	115	0	0	800	275	0	0	0	0	0	0	0	0	50	80	0	315	0	0	0	0	0	0	140	0	0	0	0	0	65	0	0	0
417	18	4	0	2520	0	0	0	0	0	36	0	250	105	376	460	115	0	0	0	0	0	0	0	0	0	0	0	0	0	0	240	0	225	504	0	0	0	0	0	560	0	75	0	75	75	75	0	0	0
418	19	6	230	2240	230	300	560	0	80	0	0	750	420	282	0	0	230	0	0	200	0	0	0	160	0	0	0	0	0	0	80	0	135	216	0	0	0	0	0	210	0	37.5	0	0	0	0	0	0	0
419	16	1	344	1120	230	525	280	0	460	180	0	0	460	282	0	115	0	0	0	0	0	0	0	0	0	0	0	0	0	0	0	0	0	0	0	0	0	0	0	70	0	0	0	0	0	0	0	57.5	0
420	16	4	1380	2800	1380	525	0	0	0	24	0	500	21	94	57.5	115	0	0	0	0	0	0	0	40	0	0	0	0	0	175	0	0	42	0	0	0	0	0	0	210	0	0	0	0	0	0	0	0	0
421	23	6	460	3720	0	525	140	460	0	24	0	0	115	0	115	115	115	115	0	200	0	0	60	0	16	0	0	0	0	0	0	0	45	0	175	0	0	0	0	0	0	0	0	0	0	0	0	0	0
422	17	4	0	2800	258	1750	180	0	0	12	0	0	460	987	0	230	0	0	0	0	0	0	0	120	0	0	0	0	0	0	0	0	0	460	0	115	0	0	0	0	0	0	37.5	0	0	0	0	0	0
423	27	4	86	1960	344	75	40	0	280	45	0	23	230	188	0	115	460	0	0	200	0	0	0	0	0	0	0	0	0	50	0	0	225	0	0	0	115	0	57.5	0	0	0	0	37.5	0	75	0	230	115
424	22	5	460	1120	230	225	40	0	0	90	0	0	460	658	57.5	460	460	0	0	0	0	0	0	0	16	0	0	40	40	0	0	0	0	690	0	0	0	0	0	0	0	65	0	0	0	0	32.5	0	0
425	27	6	460	3360	460	350	420	0	460	36	0	46	230	282	28.75	115	115	57.5	0	0	0	150	0	40	0	0	0	0	0	0	0	0	315	0	70	115	0	0	0	0	125	0	0	0	0	75	0	0	0
426	22	5	0	5040	345	1050	280	0	140	90	0	46	230	282	0	115	230	230	0	0	0	0	60	120	0	0	0	160	0	0	0	0	0	0	0	115	0	0	0	280	0	0	0	0	0	0	0	230	0
427	23	4	1610	1400	258	525	0	230	0	375	57.5	250	230	0	0	230	345	28.75	0	0	0	150	0	0	0	0	280	0	0	175	0	0	0	0	0	0	0	0	0	0	0	0	0	0	0	0	230	65	0
428	20	4	258	1680	230	525	120	690	0	252	0	0	147	141	0	115	460	0	0	0	0	0	0	0	0	0	80	0	0	0	0	0	135	36	0	0	0	0	0	140	0	0	0	0	0	65	0	57.5	0
429	22	4	258	240	230	700	0	0	30	48	0	0	115	94	0	115	230	115	0	200	0	0	60	0	0	0	0	0	0	0	0	0	45	0	0	0	0	0	57.5	210	0	0	0	0	0	0	0	57.5	0
430	34	7	920	4200	460	525	420	460	0	90	0	138	1150	235	57.5	115	115	0	0	0	110	150	0	0	0	0	560	0	0	0	80	0	90	72	0	0	115	0	28.75	0	0	0	150	75	0	130	16.25	0	115
431	18	5	0	840	345	100	0	0	0	24	0	0	345	47	0	0	0	0	0	200	0	0	0	0	0	0	80	0	40	0	0	0	0	108	0	0	0	0	0	140	0	0	0	0	37.5	0	65	115	0
432	15	4	86	4200	115	1400	160	3220	0	0	0	0	230	94	0	0	345	0	0	0	0	0	840	0	0	0	0	0	0	0	0	0	135	0	0	115	0	0	0	0	0	0	0	0	0	65	0	0	0
433	25	7	0	1120	920	875	60	1250	0	0	0	125	0	282	0	0	230	115	0	200	0	150	35	80	0	0	120	0	0	0	0	0	0	0	0	805	0	0	0	0	0	0	0	150	0	150	0	0	0
434	27	7	460	360	345	150	0	230	0	45	0	92	45	0	115	86.25	230	0	690	0	55	150	0	40	0	0	0	0	0	0	0	0	0	36	140	0	0	0	0	140	0	0	0	37.5	0	37.5	0	0	0
435	13	3	0	160	344	2100	0	0	0	96	0	0	230	188	0	0	115	0	0	0	0	0	60	0	0	0	0	0	0	0	0	0	0	0	0	115	0	0	0	0	0	65	0	0	0	0	0	57.5	57.5
436	17	4	86	6720	86	0	0	0	0	45	0	92	115	282	0	0	230	0	0	0	0	0	0	0	0	0	0	0	0	75	0	0	0	0	70	230	0	0	0	0	0	0	0	0	0	0	0	115	115
437	27	9	460	3360	1035	0	300	230	0	0	0	69	230	141	57.5	115	115	0	0	0	0	75	0	40	0	0	0	40	80	25	0	0	45	72	0	115	0	0	0	210	0	0	0	37.5	0	0	0	0	0
438	19	5	86	4200	460	0	560	0	0	90	0	0	460	658	0	0	14.38	0	0	0	0	75	0	40	0	0	0	0	0	25	0	0	0	0	0	115	0	0	0	140	0	0	0	0	0	0	0	0	0
439	18	5	230	1680	1610	700	560	0	0	90	0	0	460	658	0	690	345	0	0	0	0	0	0	40	0	0	0	0	1120	0	0	0	0	690	0	1610	0	0	0	0	0	0	0	0	0	0	16.25	0	0
440	27	8	230	160	230	100	60	230	0	45	0	138	460	329	115	0	115	0	0	0	0	0	0	40	0	0	0	0	0	50	0	0	135	72	105	230	0	0	0	0	0	0	0	0	130	0	0	0	0
441	15	4	0	4200	1610	525	240	0	0	84	45	0	230	423	345	0	230	0	0	400	110	0	0	0	0	0	0	0	0	0	0	0	0	0	0	345	0	0	0	0	0	0	0	0	0	0	0	0	0
442	13	6	86.25	240	0	0	40	0	30	0	0	0	60	0	0	0	86.25	0	0	0	0	0	0	80	0	0	0	80	0	50	0	0	270	0	0	920	0	0	0	0	0	0	0	37.5	0	0	0	0	0
443	27	9	345	600	460	0	120	0	0	90	0	0	920	141	230	0	460	460	0	400	165	150	0	120	0	0	0	0	120	50	0	0	0	108	0	230	0	0	0	350	0	0	0	0	0	75	0	230	0
444	30	6	172.5	840	920	500	120	460	0	48	0	0	525	329	230	460	287.5	0	145	0	0	0	60	280	0	0	0	280	0	50	0	0	0	72	0	0	0	0	258.75	490	0	0	0	0	0	130	0	57.5	0
445	13	4	230	1680	230	0	0	230	60	84	0	0	630	0	0	230	287.5	0	0	0	0	0	0	0	0	0	0	0	0	0	0	0	135	144	0	115	0	0	0	420	0	0	0	0	0	0	0	0	0
446	26	6	460	1680	516	350	0	460	0	24	0	125	460	658	0	86.25	460	0	0	200	0	0	0	560	0	0	0	0	0	0	0	0	135	756	0	57.5	0	0	0	420	600	0	0	75	0	65	0	0	65
447	19	10	0	2800	0	450	160	920	0	540	230	0	460	0	0	0	0	0	0	0	330	300	300	280	0	0	80	0	160	50	0	0	135	0	0	115	0	0	0	280	0	0	0	0	0	0	0	0	0
448	30	12	0	1680	0	525	0	460	0	24	0	46	230	0	230	0	230	0	0	200	110	75	840	120	0	0	560	0	0	100	0	0	90	72	70	230	0	0	0	420	0	0	0	37.5	0	0	0	690	0
449	12	3	460	3360	460	150	0	0	40	72	0	92	230	0	0	0	0	0	0	0	0	0	0	40	0	0	0	0	0	0	0	0	135	0	0	0	0	0	0	0	0	0	0	0	0	0	0	0	0
450	10	4	0	3360	460	0	80	0	0	24	0	0	920	0	0	230	0	0	0	0	0	0	0	0	0	0	0	0	0	50	0	0	90	0	0	115	0	0	0	140	0	0	0	0	0	0	0	0	0
451	28	8	516	7000	460	0	420	0	230	90	0	46	690	376	0	0	230	86.25	0	400	0	0	0	0	0	0	240	60	0	50	0	0	90	460	0	690	0	0	0	0	0	0	0	0	0	65	0	115	115
452	25	7	258	1680	2760	525	240	115	0	36	0	0	230	282	28.75	86.25	575	86.25	0	0	165	0	0	40	0	0	0	20	0	25	0	0	0	0	70	115	0	0	0	0	0	0	0	0	0	0	0	32.5	0
453	18	5	86	120	1376	700	0	1750	0	36	0	0	0	658	0	345	0	0	57.5	200	0	0	0	0	0	0	0	0	0	0	0	0	135	0	35	115	0	0	0	0	0	0	0	0	0	0	0	0	0
454	19	6	86	960	1380	500	0	0	0	72	0	69	42	376	0	0	115	0	0	200	55	0	0	0	0	0	0	0	0	150	0	0	0	72	0	57.5	0	0	0	420	0	0	0	0	0	0	0	0	0
455	22	6	0	3080	460	250	420	460	0	180	0	125	230	94	0	115	345	115	0	0	55	0	0	40	0	0	40	0	0	50	0	0	0	0	0	115	86.25	0	0	140	0	0	0	0	0	0	0	0	0
456	9	3	0	2800	0	1050	0	0	0	0	0	0	920	0	0	230	115	0	0	400	0	0	0	0	336	0	0	0	0	0	0	0	0	0	0	0	0	0	0	0	0	0	0	0	0	0	0	0	0
457	28	7	230	3360	460	350	280	460	0	90	15	69	230	188	57.5	0	115	115	0	0	0	150	5	0	0	0	0	280	80	50	0	0	0	0	0	230	0	0	0	0	0	0	0	0	0	37.5	0	0	0
458	30	7	172	3360	460	175	280	0	60	144	0	125	115	282	460	230	460	0	115	0	0	150	0	40	16	0	0	280	0	0	0	0	315	0	0	230	0	0	0	0	0	0	75	0	0	65	0	0	0
459	15	5	0	2240	172	0	100	0	50	48	0	46	460	282	0	0	345	0	0	400	0	0	0	80	0	0	0	0	160	0	0	0	0	0	0	575	0	0	0	140	0	0	0	0	0	0	0	0	0
460	19	4	230	2520	230	350	140	0	0	36	0	0	230	282	0	230	345	0	0	0	0	0	0	0	16	0	0	0	40	0	0	0	0	0	0	345	115	0	0	0	0	0	0	0	0	0	0	0	0
461	33	11	230	4200	172	700	0	460	0	18	0	0	460	94	460	115	230	0	0	200	110	150	0	0	16	0	560	60	160	0	0	0	135	460	0	0	115	0	0	0	0	16.25	37.5	0	130	0	0	115	0
462	15	4	0	2520	115	0	0	1000	230	18	0	0	460	94	0	0	345	115	0	0	0	75	0	0	0	0	0	0	0	0	0	0	90	36	0	0	0	0	0	70	0	0	0	0	0	0	0	0	0
463	18	5	86	5880	86	200	240	0	0	36	0	0	230	188	57.5	0	230	0	0	0	0	0	0	0	0	0	40	140	0	0	0	0	0	0	0	230	0	0	0	0	0	0	0	0	0	0	0	0	0
464	33	9	230	6720	920	300	0	0	460	12	0	23	230	47	28.75	0	345	0	0	200	0	300	0	0	0	275	0	0	80	0	0	0	45	690	0	345	0	0	57.5	140	0	75	37.5	0	65	65	0	0	57.5
465	29	10	230	2520	230	150	240	460	20	96	0	0	98	94	0	230	345	0	0	0	0	225	120	0	0	55	0	0	80	25	0	0	45	230	35	230	86.25	0	0	0	0	0	0	0	0	0	0	0	0
466	14	3	0	840	0	525	0	0	0	84	0	0	147	0	115	115	230	0	460	0	0	0	0	0	0	0	0	0	40	0	0	0	0	0	0	690	0	0	0	140	0	0	0	0	0	0	0	0	0
467	15	3	57.5	2520	230	0	840	0	0	5250	0	0	147	329	0	115	28.75	115	0	0	0	450	0	0	0	0	0	0	0	0	0	0	0	0	0	460	0	0	0	0	0	0	0	0	0	0	0	0	0
468	24	9	920	1960	230	700	0	460	0	0	0	0	315	0	115	0	230	0	0	0	110	0	300	40	0	0	0	140	0	100	0	0	45	72	0	345	0	0	0	490	0	0	0	0	0	65	0	0	0
469	24	7	0	3360	460	100	560	1610	30	24	0	0	315	94	115	115	230	0	230	400	0	150	0	0	0	0	0	0	40	25	0	0	45	36	0	0	0	0	0	140	0	0	0	0	0	75	0	0	0
470	12	2	460	2240	460	1050	560	0	0	180	0	0	147	188	0	0	0	0	0	200	0	0	0	0	0	0	0	0	0	0	0	0	0	0	0	0	0	0	0	0	0	0	0	0	0	0	0	0	0
471	17	4	230	1680	230	200	20	0	0	48	0	125	630	329	0	230	230	0	0	600	165	0	0	0	0	0	0	0	0	100	0	0	0	0	0	0	0	0	0	140	0	0	0	0	0	0	0	0	0
472	18	3	230	1680	460	0	560	460	0	72	0	125	294	658	0	230	230	0	0	0	0	300	0	0	0	0	0	0	0	0	0	0	0	216	0	0	0	0	0	280	0	0	0	0	0	0	0	0	0
473	14	2	0	1400	1380	150	240	0	0	90	0	0	460	94	0	230	115	230	0	0	0	0	0	0	0	0	0	0	80	0	0	0	0	0	0	0	0	0	0	0	0	0	0	0	0	0	0	0	0
474	20	4	460	2240	460	0	120	230	0	48	0	0	392	329	0	230	230	0	0	800	0	0	0	0	0	0	80	0	80	0	0	0	0	0	0	0	0	0	0	280	0	0	0	0	75	0	0	230	0
475	20	5	690	2880	460	0	0	0	0	750	0	250	920	141	0	115	0	0	0	0	220	0	0	0	0	0	0	0	0	50	0	0	0	0	0	230	0	0	0	0	0	0	0	0	75	75	0	230	0
476	17	3	460	3640	230	0	0	0	0	0	0	0	45	94	57.5	86.25	57.5	0	0	0	0	0	0	0	0	165	0	1400	0	0	0	0	0	0	0	0	0	0	28.75	350	0	0	0	0	0	65	0	0	0
477	19	4	86.25	3360	1380	0	80	0	0	12	0	0	49	94	0	0	86.25	86.25	0	0	0	0	0	0	0	165	0	840	0	0	0	540	0	0	0	0	0	0	0	210	0	0	0	0	0	75	0	0	0
478	14	4	0	4360	460	0	0	0	0	24	0	0	147	94	0	0	57.5	0	0	400	0	0	0	0	0	0	0	420	0	0	0	0	0	144	0	0	0	0	0	140	0	0	65	0	0	130	0	0	0
479	20	5	86.25	2520	460	0	40	690	0	12	0	0	147	94	86.25	0	86.25	57.5	0	0	0	0	120	80	96	0	0	280	0	0	0	0	0	0	0	0	0	0	0	350	0	0	0	0	0	260	0	0	65
480	15	4	2070	4200	57.5	0	60	0	0	48	0	0	115	188	0	0	86.25	0	0	0	0	0	0	0	24	0	0	560	0	0	0	0	0	72	0	0	0	0	0	350	0	0	0	0	0	75	0	0	0
481	30	7	460	1680	460	350	0	1000	140	0	0	184	98	0	115	14.38	115	0	0	400	330	0	0	0	0	0	240	0	0	0	0	0	315	288	0	345	0	0	0	280	0	65	0	0	455	0	32.5	115	0
482	28	8	460	1120	460	350	20	1750	70	0	0	46	230	94	28.75	172.5	230	0	0	200	0	0	60	0	0	0	560	0	0	100	0	0	315	72	0	115	0	0	0	280	0	0	0	0	0	65	0	57.5	0
483	24	7	460	4200	230	525	140	0	0	36	0	138	230	141	0	0	0	0	0	400	0	150	0	0	48	0	240	0	0	100	0	0	0	72	0	0	0	0	0	210	0	0	150	0	0	65	0	0	0
484	23	9	0	5880	0	875	240	0	0	180	0	0	230	0	115	460	345	460	0	0	330	450	120	120	0	0	0	840	0	50	0	0	45	0	0	690	0	0	0	280	0	0	0	0	0	0	0	0	0
485	14	7	0	3360	460	0	0	0	0	72	0	0	460	188	0	0	460	0	0	0	220	0	0	80	0	0	0	0	120	0	0	0	315	72	0	230	0	0	0	0	0	0	0	0	0	0	0	0	0
486	20	3	86	1680	230	1050	280	0	0	24	0	69	460	0	28.75	115	0	0	0	0	0	112.5	0	0	0	0	0	0	0	0	0	0	0	0	0	230	0	0	0	0	0	0	0	0	0	65	16.25	0	0
487	23	4	690	1680	172	25	140	0	0	18	0	0	230	188	86.25	690	230	0	0	0	110	0	0	0	112	0	0	0	0	0	0	0	0	0	0	115	0	0	0	140	0	0	0	0	65	65	0	57.5	0
488	19	4	0	1400	230	150	20	0	0	60	0	0	230	94	0	0	230	57.5	0	0	0	0	0	280	0	0	0	0	0	0	0	0	0	288	70	0	0	0	0	210	0	0	0	0	0	65	0	0	0
489	22	3	2760	2240	920	300	600	460	20	18	0	138	230	94	57.5	115	460	0	0	0	0	0	0	80	0	55	0	0	0	0	0	0	0	0	0	0	0	0	0	0	0	0	0	0	0	75	0	0	0
490	30	10	172.5	1680	115	150	20	690	240	90	0	46	147	94	230	0	345	86.25	0	200	55	0	0	160	0	165	160	0	160	75	0	0	180	0	0	345	0	0	0	0	0	0	0	0	0	0	0	0	0
491	24	5	460	3360	460	525	840	230	0	12	0	23	230	282	28.75	115	115	0	0	0	0	0	60	0	32	0	0	0	0	0	0	0	45	36	0	0	86.25	0	0	0	0	0	0	0	0	65	0	0	0
492	17	6	172	3360	920	525	0	0	0	24	0	0	460	0	0	0	690	0	0	0	0	0	840	0	16	0	0	0	0	150	0	0	0	576	0	345	0	0	86.25	0	0	0	0	0	0	0	0	0	0
493	21	4	460	2520	1610	150	120	0	0	45	0	0	460	329	28.75	115	115	0	86.25	0	0	75	60	0	0	0	0	0	0	25	0	0	0	0	0	0	0	0	0	210	0	0	0	37.5	0	18.75	0	0	0
494	17	5	172	1120	172	350	280	0	0	0	0	0	460	94	0	86.25	230	0	0	0	0	0	0	80	64	0	0	0	0	0	0	0		252	0	0	0	0	0	490	0	0	0	0	0	130	0	0	0
495	20	5	86	2520	460	150	80	0	0	18	0	0	460	188	28.75	115	230	0	0	0	0	0	0	40	0	0	240	40	0	0	0	0	0	0	0	115	86.25	0	0	140	0	0	0	0	0	0	0	0	0
496	20	4	115	2520	345	525	0	0	60	12	0	0	210	94	0	0	172.5	0	0	0	0	0	0	0	0	0	0	0	0	0	40	0	0	252	0	115	0	0	0	420	0	0	0	0	0	0	0	0	0
497	18	4	258	560	258	350	0	0	20	0	0	69	150	188	0	115	230	115	0	0	0	0	0	0	0	0	0	0	0	225	0	0	45	0	70	0	0	0	0	420	0	0	0	0	0	0	0	0	0
498	16	3	0	40	230	1050	240	500	0	0	57.5	125	460	235	0	115	0	0	0	0	0	0	0	40	0	0	0	0	0	0	0	0	0	108	0	0	0	0	0	70	0	0	0	0	0	0	0	0	0
499	18	5	1204	1120	86	200	280	0	0	180	0	125	1050	0	32.2	115	172.5	0	0	200	0	0	0	0	0	0	0	100	0	100	0	0	45	0	0	0	0	0	0	210	0	0	0	0	0	0	0	0	0
500	23	9	344	840	690	700	0	1610	70	24	0	0	420	94	0	230	230	0	145	0	55	0	75	80	0	0	0	20	0	50	0	0	90	72	0	230	0	0	0	0	0	0	0	0	0	0	0	230	0
501	22	3	258	1400	1150	700	40	1750	0	36	0	0	230	235	57.5	345	345	0	0	200	0	0	0	0	0	0	0	0	0	0	0	0	0	0	0	345	0	0	0	0	0	0	0	0	0	65	0	57.5	0
502	16	3	690	1120	0	150	0	0	0	0	0	0	230	0	0	460	230	115	0	0	165	0	0	0	0	0	0	0	0	0	0	0	0	0	0	345	0	0	0	0	0	0	0	0	0	0	0	57.5	0
503	19	3	230	1960	1840	0	80	0	70	24	0	0	230	141	0	0	115	0	0	0	0	0	0	40	0	0	0	0	0	0	0	0	0	0	0	345	0	0	0	0	0	0	0	0	0	130	0	0	0
504	16	4	460	1680	1204	0	160	0	0	45	0	69	920	188	115	0	690	0	0	0	0	0	0	40	0	0	0	0	0	100	0	0	0	0	0	805	0	0	0	0	0	0	0	0	0	0	0	0	0
505	14	3	460	2520	230	0	0	460	0	45	0	23	460	94	0	0	345	0	0	0	275	0	0	0	0	0	0	0	0	0	0	0	90	0	0	0	0	0	0	280	0	0	0	0	0	0	0	0	0
506	21	5	230	1680	1610	350	0	0	0	12	0	0	3220	658	0	230	1610	0	0	0	220	0	0	0	0	0	160	0	160	0	0	0	0	0	0	2415	0	0	0	490	0	0	0	65	0	0	20	0	0
507	20	4	3680	2520	3220	150	0	0	0	84	0	0	420	470	345	115	690	0	0	200	0	0	0	0	0	0	0	0	0	0	0	0	0	288	0	345	0	0	0	700	0	0	0	0	0	0	0	0	0
508	19	3	774	2800	115	700	80	0	0	168	0	0	460	329	115	115	345	0	0	0	275	0	0	0	0	0	40	0	0	0	0	0	0	0	0	0	0	0	0	140	0	0	0	0	0	65	0	0	0
509	17	3	172	840	690	1050	60	0	0	48	0	0	230	282	0	230	345	115	0	0	0	0	0	0	0	0	0	60	0	0	0	0	0	108	0	0	0	0	0	210	0	0	0	0	0	0	0	0	0
510	22	5	230	1680	690	75	0	920	0	48	0	0	230	235	57.5	230	345	0	0	200	0	0	0	40	0	0	0	0	0	0	0	0	90	72	0	0	0	0	0	140	0	0	0	0	0	0	0	0	0
511	36	11	172	1680	258	100	60	0	20	90	0	46	115	0	230	230	115	0	0	200	0	225	60	0	0	55	80	0	80	0	0	0	135	72	0	115	0	0	0	0	0	37.5	0	0	0	18.75	0	115	115
512	17	3	460	4480	690	225	180	0	0	48	0	0	460	141	57.5	115	115	86.25	0	0	0	0	0	40	0	0	0	0	0	0	0	0	0	0	0	115	0	0	0	0	0	0	0	0	0	0	0	0	0
513	22	4	230	1680	230	525	280	0	0	36	0	0	230	94	57.5	230	115	0	86.25	0	0	75	0	0	0	0	80	0	0	50	0	0	0	0	0	0	0	0	0	140	0	0	0	0	0	65	0	0	0
514	20	2	258	840	5520	2100	280	0	0	45	0	46	147	94	0	86.25	230	86.25	0	0	0	0	0	0	0	0	0	0	0	0	0	0	0	0	0	0	0	0	0	210	0	0	0	0	0	0	65	0	0
515	29	8	86	1680	0	525	420	230	60	72	0	23	460	282	0	115	460	0	0	0	0	75	0	40	0	0	0	40	40	0	0	0	45	108	0	115	0	0	0	210	0	0	0	0	0	0	16.25	0	0
516	30	7	172	4200	460	300	0	690	40	24	0	46	230	141	28.75	0	115	0	0	0	110	0	0	40	0	0	80	0	0	0	0	0	90	108	0	115	0	0	57.5	0	0	65	0	65	0	65	0	57.5	0
517	18	1	230	3360	460	50	420	0	0	90	0	46	230	329	115	0	0	86.25	0	0	0	0	0	0	0	0	0	0	0	0	0	0	0	0	0	0	0	0	0	210	0	0	0	0	0	65	0	57.5	0
518	26	6	172	5040	0	0	180	0	0	90	0	69	460	329	230	115	230	14.38	115	200	330	0	0	0	0	0	40	0	0	0	0	0	0	0	35	345	0	0	28.75	140	0	0	65	0	0	130	0	0	0
519	19	2	460	2240	115	100	20	0	0	24	0	0	115	329	28.75	115	115	86.25	0	200	0	0	0	0	0	0	0	0	0	0	0	0	0	0	0	0	0	0	0	140	0	0	0	0	0	0	0	0	0
520	13	5	0	840	0	1050	0	0	0	0	15	0	230	0	115	0	115	0	0	200	0	0	0	80	0	0	0	0	0	0	0	0	315	756	0	0	0	0	0	0	0	0	0	0	0	0	0	0	0
521	21	5	460	6720	690	0	0	1750	0	90	0	0	28	329	0	115	1150	0	0	0	0	0	120	0	0	0	160	0	0	75	0	0	0	108	0	0	0	0	86.25	0	0	0	0	0	0	75	0	0	0
522	25	6	516	3360	516	0	120	460	0	45	0	46	230	188	0	115	115	0	230	0	0	0	0	80	16	0	0	140	0	75	0	0	0	72	0	0	0	0	57.5	210	0	0	0	75	0	37.5	0	0	0
523	23	5	0	3360	230	525	420	0	0	90	0	0	230	1316	0	230	0	115	115	0	0	0	0	80	0	0	0	0	0	50	0	0	0	0	70	0	0	0	0	0	0	65	0	130	0	65	0	0	0
524	13	1	258	1960	258	0	420	0	0	180	0	0	98	188	0	0	230	115	0	0	0	0	0	0	0	0	0	0	0	0	0	0	0	0	0	0	0	0	0	0	0	0	0	0	0	0	0	0	0
525	12	2	230	560	0	0	420	0	0	0	0	0	98	47	0	0	115	0	0	0	0	0	0	0	0	0	0	0	0	0	0	0	0	108	0	0	0	0	0	140	0	0	0	0	0	0	0	0	0
526	19	5	0	5040	230	350	140	0	0	0	0	0	210	423	345	230	115	0	0	200	110	0	0	40	0	0	0	200	0	0	0	0	0	0	0	0	0	0	0	140	0	150	0	0	0	75	0	0	0
527	21	6	86	2520	172	150	140	0	60	360	0	0	420	376	115	0	0	0	0	200	0	150	0	0	0	0	0	0	40	0	0	0	0	180	0	230	0	0	0	140	0	0	0	0	0	0	0	0	0
528	18	4	0	840	0	700	120	460	0	24	0	92	315	188	115	172.5	115	0	145	0	0	0	0	0	0	0	0	80	0	0	0	0	315	756	0	0	0	0	0	560	0	0	0	0	0	0	0	0	0
529	25	4	230	2520	4830	225	80	1610	120	180	0	0	105	188	230	0	172.5	230	0	0	55	0	0	40	0	0	0	0	0	0	0	0	0	36	0	0	0	0	0	280	0	0	0	0	0	0	0	115	0
530	18	4	460	2600	230	50	0	0	0	60	0	0	210	188	0	460	230	0	0	200	0	0	0	0	0	0	0	0	0	50	0	0	0	0	175	0	0	0	0	350	0	0	0	0	0	75	0	0	0
531	33	10	1840	3360	9660	300	420	460	0	84	0	187.5	1610	376	460	0	258.75	0	145	800	330	225	0	0	32	0	280	420	0	50	0	0	0	144	0	4830	0	0	258.75	840	0	75	150	0	0	150	0	230	0
532	15	2	920	1200	9030	300	560	0	0	90	0	0	157.5	282	55.2	0	258.75	0	870	0	0	0	0	0	0	0	0	0	0	0	0	0	0	0	0	230	0	0	0	210	0	0	0	0	0	0	0	0	0
533	9	2	460	1680	1035	1600	0	0	0	0	0	0	0	564	0	0	345	0	0	0	0	0	0	0	0	0	0	0	0	0	0	0	0	0	0	2415	0	0	0	1050	0	0	0	0	0	0	0	0	0
534	13	1	230	1400	920	0	100	0	0	90	0	0	230	47	55.2	0	172.5	0	0	0	0	0	0	0	0	0	0	0	0	0	0	0	0	0	0	0	0	0	0	420	0	0	0	75	0	0	0	0	0
535	15	1	86.25	2520	115	150	140	0	0	12	0	0	315	0	0	0	143.75	172.5	0	0	0	0	0	0	0	0	0	0	0	0	0	0	0	0	0	0	0	0	86.25	140	0	0	0	0	0	0	0	0	0
536	32	6	57.5	1400	920	350	0	1610	60	90	0	250	90	282	28.75	460	460	115	57.5	200	0	150	0	40	0	55	0	0	0	0	0	0	315	0	0	0	86.25	0	0	0	0	75	0	0	75	75	0	0	0
537	16	3	0	1680	115	900	0	0	0	180	0	138	230	564	28.75	28.75	57.5	0	0	0	0	150	10	0	0	0	0	0	0	0	0	0	0	0	0	0	0	0	0	140	0	0	0	0	0	75	0	0	0
538	26	6	0	1120	0	0	0	4830	360	72	0	0	7	0	28.75	0	230	0	0	0	220	225	0	0	0	0	0	0	80	100	0	0	0	0	0	345	0	0	0	0	0	130	0	130	0	0	130	0	0
539	12	1	460	2520	690	150	0	0	0	24	0	0	230	94	0	115	460	0	0	0	0	0	0	0	0	0	0	0	0	0	0	0	0	0	0	0	0	0	0	0	360	0	0	0	0	0	0	0	0
540	26	5	0	2240	0	1400	0	4830	70	36	0	250	210	0	230	0	345	0	0	0	495	1125	0	0	0	0	0	0	0	125	0	0	630	0	0	0	0	0	0	280	0	130	65	195	65	0	130	0	0
541	14	2	57.5	2240	460	700	140	0	0	875	0	0	230	94	0	86.25	230	0	0	0	0	0	0	0	0	0	0	0	0	0	0	0	0	460	0	0	0	0	0	0	0	0	0	0	0	0	0	0	0
542	32	10	920	3360	1380	1000	1120	460	0	96	0	69	98	282	230	115	460	115	0	0	0	75	120	320	0	0	120	0	80	375	0	0	135	72	70	0	0	0	0	210	0	0	0	75	0	0	0	0	0
543	20	7	230	1680	230	0	0	1610	0	36	0	0	315	282	0	230	230	0	0	400	0	75	0	80	0	0	0	0	120	0	0	0	315	0	0	345	0	0	0	0	0	0	0	0	0	0	0	0	0
544	14	4	0	1680	0	300	560	0	0	0	0	0	315	658	115	115	0	14.38	0	600	0	0	0	0	0	0	0	60	0	100	0	0	0	0	0	0	0	0	0	490	0	0	0	0	0	0	0	0	0
545	17	3	115	2240	460	0	60	0	0	24	60	46	315	329	0	0	230	115	0	0	0	0	0	0	0	0	0	0	40	0	0	0	0	36	0	0	115	0	0	280	0	0	0	0	0	0	0	0	0
546	27	5	57.5	1680	115	700	0	3220	0	36	0	23	460	188	0	230	230	0	0	0	0	150	0	0	0	0	160	0	0	0	1080	0	630	0	0	0	0	0	0	0	0	75	0	0	75	65	0	115	0
547	9	3	0	1400	0	1000	0	0	0	0	0	0	98	0	0	0	57.5	0	0	0	0	0	0	0	0	0	0	0	0	50	0	0	0	756	0	0	0	0	57.5	0	0	0	0	0	0	130	0	0	0
548	24	6	115	1120	460	350	280	0	0	48	0	92	300	141	57.5	0	86.25	0	0	400	0	0	0	160	0	0	0	0	120	0	0	0	0	252	0	460	0	0	0	350	0	0	0	0	0	130	0	65	0
549	16	1	115	1400	115	700	140	0	0	84	0	92	196	0	115	86.25	230	115	0	0	0	0	0	0	0	0	0	0	0	0	0	0	0	0	0	0	115	0	0	210	0	0	0	0	0	0	0	0	0
550	14	1	115	1120	115	1050	140	0	0	60	0	69	98	0	0	460	345	0	0	0	0	0	0	0	0	0	0	0	0	0	0	0	0	0	0	0	0	0	0	560	540	0	0	75	0	0	0	0	0
551	26	6	230	1960	690	525	140	0	30	45	0	23	230	94	28.75	0	230	0	86.25	200	0	0	0	0	0	0	40	0	0	0	40	0	135	0	0	115	0	0	57.5	210	0	0	0	0	0	0	0	57.5	0
552	18	3	230	3360	690	0	420	230	0	84	0	46	230	329	0	0	230	0	115	0	0	0	0	0	0	0	0	0	0	0	0	0	135	504	0	0	0	0	0	140	0	0	0	0	0	0	0	57.5	0
553	19	4	230	1960	690	50	60	0	0	48	0	0	230	188	0	0	230	0	115	200	0	0	0	40	0	0	0	140	0	0	0	0	0	0	0	0	0	0	0	140	0	0	0	37.5	0	65	0	0	0
554	24	5	258	1120	230	150	40	0	0	12	0	23	230	94	0	0	230	0	86.25	0	0	300	0	0	0	0	0	0	0	25	0	0	45	0	0	115	0	0	0	0	0	37.5	0	0	0	65	230	0	0
555	22	4	0	5880	230	0	280	0	0	96	0	69	115	188	57.5	230	230	230	0	0	0	0	0	40	0	0	0	140	0	0	0	0	45	0	0	0	0	0	0	0	0	0	0	0	0	150	0	0	0
556	16	3	172	1680	287.5	700	0	690	0	180	0	250	230	376	0	230	690	0	0	0	0	75	0	0	0	0	0	0	0	0	0	0	45	0	0	0	0	0	0	0	0	0	0	0	0	0	0	0	0
557	17	1	230	1960	690	1225	60	115	0	6	0	23	105	0	0	86.25	115	0	0	0	0	0	0	0	0	0	0	0	0	0	0	0	0	0	0	0	0	86.25	0	280	0	65	0	0	0	0	0	0	0
558	14	4	86	4200	460	700	0	0	0	0	0	0	115	0	0	0	0	0	0	0	0	0	0	0	0	0	0	0	0	0	0	0	45	0	70	115	0	0	0	140	0	0	0	0	0	65	0	0	0
559	19	5	460	840	460	1050	240	230	60	24	0	23	49	376	0	230	0	0	230	0	0	75	0	40	0	0	0	0	0	0	0	0	45	0	0	0	0	0	0	210	0	0	0	0	0	0	0	0	0
560	19	4	86	3360	230	400	120	0	0	90	57.5	92	230	282	0	0	920	0	57.5	0	0	75	120	120	0	0	0	0	0	0	0	0	0	0	0	0	0	0	0	105	0	0	0	0	0	0	0	0	0
561	33	9	86	3080	460	1050	280	0	0	36	0	23	196	188	0	0	230	0	0	0	165	0	0	40	24	0	160	0	0	0	80	0	0	72	70	460	115	0	230	0	300	65	0	0	0	37.5	0	115	57.5
562	37	13	86	3840	86	700	160	0	0	45	0	46	230	282	115	0	230	0	0	0	220	450	60	80	24	220	40	40	0	25	80	0	0	72	70	0	0	0	57.5	280	0	18.75	0	0	0	18.75	0	57.5	57.5
563	15	3	86	2800	172	75	40	0	0	36	0	0	460	47	0	0	115	0	0	0	0	0	0	0	0	0	40	0	0	0	0	0	0	36	0	0	0	0	0	0	0	0	0	0	0	37.5	0	0	0
564	35	9	258	5880	1610	525	280	0	0	180	15	138	460	94	0	345	345	115	0	400	0	300	0	80	0	0	0	140	0	350	120	0	90	504	0	0	0	0	172.5	0	0	0	37.5	75	0	37.5	230	115	0
565	17	4	129	2240	602	1050	840	0	0	36	0	23	49	0	28.75	115	0	0	0	200	0	150	0	40	0	0	0	0	0	0	0	0	0	0	0	0	0	0	0	70	0	0	0	0	0	0	0	0	0
566	18	3	920	4200	230	0	40	0	0	12	0	0	147	94	0	86.25	86.25	0	0	0	0	0	0	0	0	0	0	280	0	0	0	0	0	72	0	0	0	0	0	210	0	0	0	0	0	65	0	0	0
567	16	4	460	4200	460	0	0	0	30	12	0	0	230	47	0	0	115	0	0	400	0	0	0	0	0	0	0	40	0	0	0	0	270	0	0	0	0	0	0	210	0	0	0	0	0	0	0	0	0
568	17	5	920	3920	690	200	0	0	90	48	0	0	147	47	0	0	115	0	0	800	0	0	0	120	0	0	0	140	0	0	0	0	0	144	0	0	0	0	0	70	0	0	0	0	0	65	0	0	0
569	16	4	143.75	4200	1380	0	0	0	0	12	0	0	0	94	0	143.75	0	0	0	0	220	0	0	0	0	0	80	140	0	0	0	0	0	0	0	0	0	0	0	140	0	0	0	0	0	65	0	0	0
570	16	4	460	3080	690	25	20	0	0	12	0	0	0	47	0	115	0	0	0	0	0	0	0	0	0	220	0	0	0	0	0	0	0	0	70	0	0	0	0	0	0	0	0	0	0	0	0	0	0
571	25	4	115	1600	345	875	440	230	60	60	0	69	315	282	0	0	0	0	0	0	330	225	0	0	0	0	0	0	0	0	0	0	0	96	0	0	0	0	115	350	0	0	0	0	0	75	0	0	0
572	21	4	115	2520	345	350	560	0	0	36	0	207	525	329	0	0	115	0	0	0	0	0	10	0	0	0	0	0	0	50	0	0	56	0	0	0	0	0	0	210	0	65	0	0	0	0	0	65	0
573	18	2	115	2240	460	0	280	0	0	36	0	0	147	94	0	115	230	0	0	400	0	0	0	0	0	0	0	0	0	0	0	0	0	0	0	0	0	0	0	210	0	0	0	0	0	0	0	230	0
574	29	10	115	1680	115	700	0	230	0	12	0	0	294	47	0	0	115	0	0	200	55	0	0	80	0	0	0	0	160	0	40	0	45	84	0	115	0	0	0	210	0	65	0	0	0	65	0	65	0
575	25	5	115	1400	0	525	0	0	280	48	0	322	98	329	0	0	115	0	230	0	0	0	0	0	0	0	0	0	40	0	280	0	0	252	0	690	0	0	0	280	0	0	0	0	0	65	0	65	65
576	17	2	0	2800	690	1500	140	1610	0	84	0	250	147	564	0	460	920	0	0	0	0	0	0	0	0	0	0	0	0	0	0	0	315	0	0	0	0	0	0	210	0	0	0	0	0	0	0	0	0
577	29	10	0	2520	0	300	700	0	0	36	0	0	98	282	28.75	230	115	230	0	200	0	225	0	80	24	0	40	0	0	50	0	0	42	0	0	230	0	0	86.25	0	0	75	0	0	0	75	0	0	0
578	29	6	0	1680	602	200	0	460	0	72	0	62.5	315	94	28.75	0	115	115	145	0	0	0	0	40	0	55	280	0	0	75	0	0	0	0	0	115	115	0	0	210	0	0	75	75	0	0	0	0	0
579	23	8	0	840	1204	525	560	0	40	0	0	69	98	188	0	0	0	0	0	200	165	0	0	280	0	0	40	40	120	0	0	0	0	0	0	0	0	0	0	210	0	0	0	0	0	0	0	0	0
580	23	4	460	560	3220	150	40	460	0	0	0	0	210	282	0	0	115	0	0	200	0	0	0	40	0	0	0	0	0	0	0	0	0	36	0	0	0	0	28.75	0	0	0	0	0	75	75	0	0	0
581	33	9	258	400	230	150	40	1610	0	90	15	0	230	282	115	230	920	115	0	0	0	225	120	40	0	0	0	0	120	75	0	0	0	108	210	690	0	0	0	0	0	150	0	75	0	75	0	0	0
582	22	3	460	1000	230	400	200	2300	60	180	0	46	42	658	115	115	0	57.5	0	0	0	0	0	80	0	0	0	0	0	100	0	0	0	0	0	0	0	0	0	0	0	0	75	0	0	75	0	0	230
583	27	7	57.5	1680	230	400	40	0	0	84	0	69	460	141	0	57.5	460	115	0	400	0	0	0	80	0	0	0	0	0	50	0	0	45	0	0	115	0	0	0	0	0	0	0	0	0	37.5	0	0	57.5
584	30	10	86.25	800	460	800	280	230	0	125	0	0	460	658	230	115	920	57.5	0	800	0	450	0	80	0	0	0	40	0	50	0	0	135	252	0	115	0	0	0	0	0	0	0	0	0	75	115	0	0
585	33	10	1610	2880	430	350	140	1380	0	875	0	138	460	282	115	460	460	0	0	600	0	300	0	200	0	0	40	0	0	75	0	0	135	108	70	115	0	0	0	210	0	0	18.75	0	0	0	115	0	0
586	13	3	86	2800	0	525	140	0	0	48	0	0	230	94	0	0	230	0	0	0	0	0	60	0	0	0	0	0	0	0	0	0	0	0	0	1610	0	0	0	0	0	0	0	0	0	75	0	0	0
587	19	5	460	5040	230	525	420	0	0	0	0	0	690	188	28.75	115	230	0	0	0	0	0	60	40	0	0	0	0	80	0	0	0	0	0	0	115	0	0	0	0	0	0	0	0	0	0	0	0	0
588	24	7	86	4600	690	350	280	0	0	45	0	23	460	141	28.75	14.38	115	0	0	0	0	0	0	80	0	0	0	0	0	200	0	0	45	0	35	115	0	0	0	0	0	0	0	0	0	0	0	0	0
589	18	7	0	4200	690	350	0	0	0	180	0	0	460	94	0	0	115	0	0	0	0	75	0	0	24	0	80	140	0	0	0	0	0	0	0	115	0	0	0	0	0	0	0	0	0	195	0	0	0
590	21	7	230	4200	86	100	420	0	0	0	0	46	115	94	28.75	115	0	0	0	200	0	150	0	0	24	0	40	0	0	0	0	0	0	72	0	115	0	0	0	140	0	0	75	0	0	75	0	0	0
591	19	3	690	3360	460	75	140	230	0	180	0	0	460	658	0	0	690	0	0	0	0	0	0	80	0	0	0	0	0	0	0	0	0	72	0	0	0	0	0	210	0	0	0	0	0	0	0	57.5	0
592	9	1	0	4200	690	0	80	0	0	45	30	0	230	188	0	0	0	0	0	0	0	0	0	0	0	0	0	0	0	0	0	0	0	0	0	0	0	0	0	140	0	0	0	0	0	0	0	0	0
593	15	2	460	1680	460	1750	140	0	0	45	0	0	460	376	0	115	230	0	0	0	0	0	60	0	0	0	0	0	0	0	0	0	0	0	0	0	0	0	28.75	140	0	0	0	0	0	0	0	0	0
594	14	3	230	120	460	1050	0	460	0	0	0	23	115	94	28.75	0	115	0	0	0	0	0	60	0	0	0	0	0	0	0	0	0	90	0	0	0	0	0	0	0	0	0	0	0	0	0	0	57.5	0
595	16	2	230	2520	230	75	60	0	30	45	0	0	460	329	230	57.5	230	0	0	0	330	0	0	0	0	0	0	0	0	0	0	0	0	0	0	0	0	0	0	105	0	0	0	0	0	0	0	0	0
596	19	4	172	2800	258	200	280	0	0	45	0	0	230	658	28.75	0	345	0	0	200	0	37.5	0	0	0	0	0	0	0	0	0	0	135	0	0	0	0	0	0	70	0	0	0	0	0	0	0	0	0
597	15	5	86	480	230	300	0	0	0	0	0	23	115	188	0	86.25	690	0	0	200	0	37.5	60	40	0	0	0	0	0	0	0	0	0	0	0	0	0	0	0	0	0	0	0	0	0	0	0	0	0
598	21	6	460	4200	172	525	420	1500	0	45	0	0	115	282	0	0	230	0	0	400	165	150	0	0	0	0	0	0	0	125	0	0	315	0	0	0	0	0	0	280	0	0	0	0	0	0	0	0	0
599	26	7	460	2520	230	300	80	460	0	90	0	0	460	329	0	230	230	0	0	800	1155	0	60	0	0	0	240	560	0	0	0	0	0	0	0	115	0	460	0	0	0	0	0	0	0	0	0	0	0
600	24	5	86	2240	1204	300	60	0	140	12	0	46	230	141	57.5	0	230	0	0	200	0	0	0	40	0	0	840	0	0	0	0	0	315	0	0	0	0	0	57.5	280	0	0	0	0	0	130	0	57.5	0
601	26	2	344	320	172	525	40	690	0	90	0	138	105	141	57.5	690	230	0	690	0	0	0	0	0	0	0	0	0	0	0	0	0	0	0	0	345	0	0	0	0	0	0	0	0	0	0	0	0	57.5
602	17	3	0	3360	0	225	60	230	30	24	0	0	172.5	188	0	230	115	0	0	0	0	0	0	0	0	0	0	20	0	0	0	0	45	0	0	0	0	0	0	280	0	0	0	0	0	0	0	0	0
603	15	4	460	4200	602	525	0	0	0	90	0	250	460	658	0	115	0	0	0	200	0	0	0	0	0	0	0	0	0	0	0	0	0	0	105	115	0	0	0	140	0	0	0	0	0	0	0	0	0
604	15	3	0	2520	690	0	280	0	0	0	0	46	49	0	28.75	0	0	0	0	0	0	300	0	0	0	0	0	0	0	0	0	0	0	0	0	115	0	0	0	350	0	0	0	0	0	0	0	0	0
605	25	5	460	3840	230	1225	280	0	0	36	0	0	230	141	115	115	115	0	0	0	0	150	0	0	0	0	80	420	0	100	0	0	0	0	0	0	0	0	0	420	0	0	0	225	0	0	0	230	0
606	34	9	0	4200	258	1050	560	690	0	36	0	0	920	94	0	115	230	0	0	0	0	150	120	40	0	0	80	0	0	50	0	0	0	36	70	115	0	0	0	420	0	65	0	65	0	0	16.25	57.5	0
607	24	6	230	2800	460	100	180	0	0	0	7.5	0	460	282	28.75	86.25	115	0	0	0	0	0	0	40	24	0	0	0	0	0	0	0	45	72	35	0	0	0	0	0	0	18.75	0	0	0	65	0	0	0
608	23	5	86	2520	460	125	140	0	0	36	0	69	230	94	0	0	345	57.5	230	200	110	0	0	0	16	0	0	0	0	0	0	0	0	0	0	345	0	0	28.75	140	0	0	0	0	0	65	0	0	0
609	25	8	172	4200	86	0	0	1750	0	24	0	0	460	0	28.75	230	0	0	0	0	110	900	0	0	0	0	80	0	0	0	0	0	315	460	0	230	0	0	115	0	360	0	0	0	0	75	0	115	0
610	20	2	460	3360	690	525	280	460	0	36	0	23	115	0	0	0	345	0	0	0	0	0	0	0	0	0	0	0	0	0	0	0	45	0	0	0	0	0	0	280	360	37.5	0	37.5	0	0	0	0	0
611	23	5	258	4480	460	1050	840	0	0	48	0	125	105	282	115	230	230	0	0	0	0	75	0	0	32	0	80	0	40	0	0	0	0	0	0	0	0	0	0	0	0	65	0	0	0	0	0	0	0
612	18	1	460	160	0	525	0	0	0	36	0	46	460	188	0	115	345	115	0	0	0	0	0	0	0	0	0	0	0	0	0	0	0	0	0	0	0	0	0	210	0	0	0	0	32.5	0	0	0	0
613	15	3	690	1120	0	875	60	0	0	45	0	0	73.5	0	0	115	115	0	0	200	0	0	0	0	0	0	0	0	40	0	0	0	0	0	0	0	0	0	0	140	0	0	0	0	0	0	0	0	0
614	12	1	460	840	230	1050	420	0	0	45	0	0	115	141	0	0	460	0	0	0	0	0	0	0	0	0	0	0	0	0	0	0	0	0	0	0	0	0	0	0	0	0	0	0	0	0	0	0	0
615	18	3	230	2520	690	75	0	0	10	12	0	0	460	94	0	86.25	230	0	0	200	0	0	0	0	0	0	0	0	0	0	0	0	0	72	0	0	0	0	0	70	0	0	0	0	0	0	65	0	0
616	16	1	460	560	230	1050	80	0	0	84	0	46	230	329	57.5	460	460	0	0	0	0	0	0	0	0	0	0	0	0	0	0	0	0	0	0	0	0	0	0	280	0	0	0	0	0	0	0	0	0
617	31	8	86	3360	172	875	700	0	0	72	0	69	230	0	28.75	115	345	86.25	0	0	55	150	0	80	0	0	80	20	0	50	0	0	0	0	0	172.5	0	0	0	140	0	0	0	37.5	0	0	0	57.5	0
618	21	5	172	2800	1610	100	1120	230	30	90	0	0	230	94	0	0	115	0	0	0	0	0	0	40	0	0	0	0	0	0	0	0	0	216	105	57.5	0	0	0	0	0	0	0	37.5	0	0	0	0	0
619	15	2	460	1120	344	900	0	230	0	60	0	125	230	329	57.5	86.25	0	0	0	0	0	0	0	0	0	0	0	0	0	0	0	0	90	0	0	0	0	0	0	0	0	0	0	0	0	0	0	0	0
620	29	9	230	1960	3220	100	80	0	20	45	0	0	147	329	0	0	0	0	145	0	110	150	0	160	0	0	0	20	0	25	80	0	45	0	0	230	0	0	0	210	0	65	65	65	65	0	0	65	130
621	16	1	460	2520	0	225	0	0	0	12	15	23	0	94	57.5	0	230	0	0	0	0	0	0	0	0	0	0	0	0	0	0	0	0	0	0	0	0	0	0	140	0	0	0	0	0	0	0	0	0
622	22	5	460	2520	460	125	40	500	0	45	0	125	460	188	115	0	345	0	0	0	0	0	0	40	0	0	0	0	0	100	0	0	315	252	0	0	0	0	0	70	0	0	0	0	0	0	0	57.5	0
623	13	3	602	320	0	0	0	0	0	720	0	0	460	0	115	230	115	0	0	0	0	0	0	0	48	0	0	0	0	25	0	0	0	0	0	0	0	0	0	0	0	0	0	0	0	0	0	0	0
624	22	7	230	1120	86	225	280	0	0	84	0	0	230	376	0	0	230	0	0	0	0	75	0	80	0	0	40	280	40	0	0	0	0	0	0	0	0	0	115	140	0	0	0	0	0	0	0	0	0
625	14	2	460	1680	1610	0	280	0	0	72	0	0	230	282	0	460	230	0	0	0	0	0	0	80	0	0	0	0	0	0	0	0	0	0	0	0	0	0	0	280	0	0	0	0	0	0	0	0	0
626	22	7	172	4200	1380	0	140	805	0	6	0	0	460	47	0	0	230	0	0	0	0	75	60	0	16	0	0	40	0	0	0	0	315	920	0	0	0	0	0	140	0	0	0	0	0	75	0	115	0
627	21	3	86	2240	230	100	80	230	0	48	30	0	115	47	0	230	115	0	0	200	0	450	0	0	0	0	0	0	0	0	0	0	0	0	0	0	0	0	0	140	0	0	0	0	0	0	0	0	0
628	30	8	86	3360	460	700	420	0	0	24	15	46	460	188	0	115	115	0	0	200	220	375	0	40	16	0	40	0	0	0	0	0	0	36	0	0	0	0	0	140	0	0	65	0	0	65	0	0	115
629	32	8	690	2520	460	150	120	1750	0	12	0	0	230	188	57.5	115	230	57.5	0	200	0	150	60	0	0	0	80	80	0	0	40	0	45	0	0	0	0	0	0	0	0	0	65	0	0	65	0	57.5	69
630	21	3	230	2520	460	75	140	0	0	36	0	0	230	376	57.5	0	345	0	0	0	0	0	0	40	16	0	0	0	0	0	0	0	0	0	0	0	0	0	0	0	0	0	0	0	0	37.5	0	0	27.6
631	22	5	57.5	1960	0	150	80	115	0	90	0	0	460	282	28.75	115	345	57.5	0	0	0	0	60	80	0	0	0	0	80	0	0	0	0	108	0	0	0	0	0	280	0	0	0	0	0	0	0	0	0
632	18	3	460	560	460	525	560	0	140	45	0	0	49	329	0	345	115	0	0	200	0	0	0	40	0	0	0	0	0	0	0	0	0	0	0	0	0	0	0	140	0	0	0	0	0	0	0	0	0
633	17	3	460	3360	460	0	0	0	0	48	0	0	460	0	0	115	345	0	0	0	0	375	0	0	0	0	0	0	0	50	0	0	0	0	0	0	0	0	0	280	0	0	0	130	0	65	0	0	0
634	21	4	230	1120	460	525	280	0	0	0	0	92	460	282	14.38	115	230	0	0	0	0	300	0	0	16	0	0	0	0	0	0	0	0	72	0	0	0	0	0	0	0	0	0	0	0	0	65	0	0
635	26	5	258	2520	602	350	40	0	20	36	0	23	230	282	0	0	805	0	115	0	0	150	0	0	32	0	0	140	0	0	0	0	0	504	0	0	0	0	0	420	0	0	0	0	0	65	0	57.5	0
636	21	4	172	1680	230	700	420	0	0	72	0	0	115	94	0	230	0	0	230	0	0	0	0	0	0	0	0	0	40	0	0	0	90	0	35	0	0	0	0	0	0	0	0	0	0	65	0	230	0
637	18	3	460	2520	1610	150	0	1000	0	0	0	0	460	329	0	0	460	0	0	0	0	0	0	0	0	0	0	0	0	0	0	0	270	0	210	0	0	0	0	0	0	0	0	0	0	75	0	230	230
638	25	5	460	1120	115	1400	280	460	0	90	0	46	98	1316	115	230	460	230	0	0	0	0	60	0	0	0	0	0	0	0	40	0	90	216	0	0	0	0	86.25	280	0	0	0	0	0	0	0	57.5	0
639	30	8	0	1680	172	525	280	1500	120	90	0	0	460	94	0	230	230	172.5	0	200	0	75	0	40	0	0	0	0	40	50	0	0	135	360	0	0	0	0	0	140	0	0	0	0	0	65	0	0	0
640	22	3	460	2800	920	350	160	690	0	45	0	0	115	470	115	115	460	115	0	0	0	0	0	0	0	0	280	0	0	0	0	0	0	0	0	115	0	0	0	560	0	0	0	0	0	65	0	0	0
641	14	2	460	840	230	525	80	0	0	180	0	0	460	188	0	230	115	0	0	0	0	0	0	0	0	0	0	0	0	0	0	0	45	0	0	0	0	0	0	140	0	0	0	0	0	0	0	0	0
642	14	2	230	1960	28.75	525	700	0	0	48	0	0	196	282	0	115	690	0	0	1200	0	0	0	0	0	0	0	0	0	0	0	0	0	0	0	0	0	0	0	70	0	0	0	0	0	0	0	0	0
643	19	3	0	2240	230	525	280	1610	0	72	0	0	210	282	115	460	0	0	0	200	0	0	0	0	0	0	0	0	0	0	0	0	135	0	0	0	0	0	0	0	1200	0	0	0	0	0	0	0	0
644	13	3	460	2240	690	525	0	0	0	84	0	46	0	94	0	0	0	0	0	0	0	0	0	40	0	0	0	0	0	0	0	0	0	144	0	0	0	0	0	140	0	0	0	0	0	0	0	0	0
645	17	5	258	840	460	525	840	0	0	84	0	0	115	188	0	0	345	0	0	200	0	0	60	560	0	0	0	0	0	0	0	0	0	460	0	0	0	0	0	0	0	0	0	0	0	0	16.25	0	0
646	9	1	0	2520	920	0	140	0	0	48	0	0	105	94	0	0	460	0	0	0	0	0	0	0	0	0	0	0	0	0	0	0	0	0	0	0	0	0	57.5	0	0	0	0	0	0	0	0	0	0
647	11	3	0	4200	1380	0	700	0	0	36	90	0	230	94	0	0	460	0	0	0	0	0	0	40	0	0	0	0	0	0	0	0	0	0	0	230	0	0	0	70	0	0	0	0	0	0	0	0	0
648	11	1	690	3360	690	125	60	0	0	72	15	0	230	94	0	0	230	0	0	0	0	0	0	0	0	0	0	0	0	0	0	0	0	0	0	0	0	0	0	0	0	0	0	0	0	130	0	0	0
649	24	2	230	560	460	1050	280	0	0	60	0	250	230	188	115	57.5	345	28.75	0	200	0	0	0	0	0	0	0	0	0	0	0	0	0	0	0	0	0	0	0	140	0	0	0	65	0	65	0	57.5	0
650	27	7	460	2240	115	0	0	1000	0	18	0	0	230	376	57.5	345	230	172.5	0	0	55	0	0	80	0	0	40	0	0	250	0	0	0	0	140	115	0	0	0	0	0	65	0	18.75	65	0	0	0	57.5
651	16	4	230	840	230	1050	280	230	0	60	0	0	460	188	0	0	230	0	115	200	165	0	120	0	0	0	0	0	0	0	0	0	0	0	0	0	0	0	0	280	0	0	0	0	0	0	0	0	0
652	13	3	0	1400	460	0	420	0	0	45	0	0	230	329	0	0	920	0	0	0	0	0	0	40	0	0	0	0	120	0	0	0	0	0	0	0	0	0	0	210	0	0	0	0	0	0	0	0	0
653	16	3	0	2240	230	2100	420	230	0	90	115	0	460	94	0	0	115	0	0	0	0	0	0	80	0	0	0	0	0	0	0	0	45	0	0	0	0	0	0	140	0	0	0	0	0	0	0	115	0
654	24	4	230	1680	460	200	840	0	0	36	0	0	230	141	0	0	230	0	0	0	165	0	0	40	0	0	0	0	0	0	0	0	0	72	0	0	0	0	0	210	0	65	0	0	0	195	0	0	0
655	28	6	690	240	172	100	60	460	60	12	45	0	115	235	28.75	86.25	0	0	57.5	0	0	0	60	0	0	0	0	0	0	50	400	0	67.5	108	0	0	0	0	115	210	0	18.75	0	32.5	65	130	0	0	0
656	20	3	690	1680	0	0	60	0	0	0	0	46	630	94	57.5	0	86.25	0	0	0	110	0	0	0	0	0	0	280	0	0	0	0	0	0	0	0	0	0	0	140	0	130	0	0	0	65	0	0	0
657	17	4	0	2240	172	700	0	1380	0	12	0	0	147	141	0	0	86.25	0	0	0	0	0	0	0	0	0	0	420	0	75	0	0	0	36	0	0	0	0	0	140	0	0	0	0	0	130	0	0	0
658	17	6	0	2520	115	0	80	690	20	12	0	0	98	94	0	86.25	0	0	0	0	0	0	5	280	8	0	0	280	0	0	80	0	0	0	0	0	0	0	0	70	0	0	0	0	0	0	0	0	0
659	18	4	0	4200	920	0	40	0	0	12	0	23	147	94	0	0	143.75	143.75	0	0	0	0	5	0	0	110	0	560	0	0	0	0	0	0	0	0	0	0	86.25	140	0	0	75	0	0	65	0	0	0
660	15	3	920	2520	920	0	0	0	0	12	0	0	525	141	0	86.25	0	86.25	0	0	0	0	0	0	0	220	0	420	0	0	0	0	0	0	0	0	0	0	115	140	0	0	0	0	0	65	0	0	0
661	25	4	230	4200	258	700	280	0	0	84	0	0	115	94	57.5	0	345	0	115	0	0	0	0	0	8	0	0	140	0	0	0	0	0	0	70	0	0	0	57.5	210	0	0	0	65	0	0	0	32.5	57.5
662	23	4	86	1120	460	75	420	0	0	90	0	500	230	470	230	920	690	0	230	0	0	0	0	0	32	165	0	0	0	0	0	0	0	180	0	0	0	0	0	70	0	0	37.5	0	0	37.5	0	0	0
663	11	1	86	1680	230	525	420	0	0	60	0	0	210	0	0	115	0	0	0	0	0	0	0	0	0	0	0	0	0	0	0	0	0	0	0	0	0	0	0	280	0	0	0	0	0	65	0	0	0
664	14	3	0	2240	0	225	80	0	0	0	0	46	115	188	57.5	115	115	0	0	0	0	0	0	0	0	0	0	0	0	0	280	0	0	0	140	0	0	0	0	420	0	0	0	0	0	0	0	0	0
665	14	3	0	4200	1610	150	20	0	0	12	0	0	460	0	0	0	0	0	0	0	0	75	0	0	0	0	80	0	0	0	0	0	0	0	0	0	0	0	0	210	0	0	0	0	0	37.5	0	230	230
666	22	4	230	1120	3220	1750	420	460	0	45	460	0	230	94	0	115	0	0	86.25	0	110	0	0	40	0	0	0	0	0	0	0	0	90	0	0	0	0	0	0	140	0	0	0	0	0	0	0	0	0
667	10	1	172	2520	460	700	20	0	0	12	0	0	460	0	0	115	0	0	0	0	0	0	0	0	0	0	0	0	0	0	0	0	0	0	0	0	0	0	0	70	0	0	0	0	0	0	0	0	0
668	26	5	690	840	1610	2100	60	230	15	45	30	0	230	141	28.75	690	115	115	0	0	0	0	0	40	0	0	0	40	0	0	0	0	135	378	0	0	0	0	115	0	0	0	0	65	0	0	0	0	0
669	16	2	690	560	690	1400	0	0	0	0	30	0	115	94	28.75	0	115	0	0	0	0	0	0	0	0	0	0	0	0	0	0	0	0	1008	0	0	0	0	0	140	0	0	0	0	0	0	0	0	0
670	32	7	86	1120	1610	1400	180	1750	0	84	0	23	115	47	28.75	115	690	0	0	0	165	0	0	120	0	0	40	0	0	0	0	0	135	504	0	115	0	0	0	420	0	65	0	65	0	195	0	57.5	27.6
671	19	6	0	2520	460	175	280	0	0	6	0	0	315	0	14.38	0	603.75	0	145	200	0	0	0	0	16	0	40	0	80	0	0	0	0	0	0	115	0	0	0	70	0	0	0	0	0	3.75	0	0	0
672	16	2	0	4200	690	525	280	0	0	12	0	0	210	188	28.75	86.25	0	0	0	0	0	0	0	0	0	0	0	0	0	0	0	0	45	0	0	0	0	0	0	140	0	0	0	0	0	0	0	0	0
673	33	9	230	1120	230	350	140	460	0	42	0	0	255	94	14.38	0	805	14.38	145	400	0	150	0	0	120	0	80	0	120	25	0	0	0	72	0	230	0	0	0	0	0	0	0	0	0	37.5	0	0	0
674	44	14	460	4200	690	350	400	460	0	24	45	23	230	188	28.75	230	345	57.5	115	0	220	0	120	40	16	110	40	140	120	50	0	0	180	252	70	115	115	115	0	70	0	0	65	0	0	65	0	57.5	0
675	26	3	344	3360	172	1400	20	0	0	36	0	0	115	94	115	115	230	0	460	0	220	0	0	0	0	0	0	0	0	0	0	0	0	360	0	0	0	0	0	140	0	0	75	0	0	130	0	230	0
676	12	2	0	1400	0	350	0	0	0	36	0	23	49	47	0	0	230	0	0	0	0	0	60	0	0	0	0	0	0	0	0	0	0	0	0	0	0	0	0	140	0	0	0	150	0	0	0	0	0
677	13	1	86	2240	230	875	840	0	0	36	0	0	105	0	0	0	345	86.25	0	0	0	0	0	0	0	0	0	0	0	0	0	0	0	0	0	0	0	0	0	0	0	0	0	0	0	0	0	0	0
678	19	7	0	1680	460	0	0	0	60	24	0	0	230	94	0	230	115	0	0	0	55	150	0	0	0	0	0	0	0	300	0	0	315	108	70	0	0	57.5	0	0	0	0	0	0	0	0	0	0	0
679	14	3	516	1120	258	700	0	460	0	48	0	125	345	423	0	0	115	0	0	0	0	0	0	0	0	0	0	0	0	0	0	0	90	230	0	0	0	0	0	70	0	0	0	0	0	0	0	0	0
680	30	6	460	840	460	150	80	690	0	36	0	46	630	376	28.75	115	230	0	460	0	0	0	120	0	0	0	0	0	40	25	0	0	135	252	0	0	0	0	28.75	0	0	37.5	0	37.5	0	0	65	57.5	0
681	13	1	230	560	230	350	140	0	0	24	0	0	30	0	0	230	345	115	0	0	0	0	0	0	0	0	0	0	0	0	0	0	0	0	0	0	0	0	0	70	0	0	0	0	0	0	0	0	0
682	17	4	0	1120	230	700	140	0	0	24	0	0	460	0	0	230	460	230	0	200	0	0	0	0	0	0	0	40	0	0	0	0	90	0	0	0	0	0	0	0	0	0	0	0	0	65	0	0	0
683	16	3	0	3920	172	525	0	0	0	90	0	125	230	282	0	0	920	0	0	200	0	0	0	280	0	0	0	0	0	0	0	0	0	0	0	0	0	0	0	420	0	0	0	0	0	0	0	0	0
684	22	5	460	840	602	525	560	0	0	84	0	0	230	282	28.75	0	460	230	0	0	0	75	0	0	0	0	0	0	0	25	0	0	0	72	35	0	0	0	0	140	0	0	0	0	0	0	0	0	0
685	21	5	86	1680	690	200	40	2000	0	48	0	46	230	188	0	86.25	115	0	0	0	0	75	0	0	0	0	120	0	0	0	120	0	0	180	0	0	0	0	0	210	0	0	0	75	0	0	0	230	0
686	19	4	230	280	690	1050	1680	0	0	90	0	0	460	188	0	0	230	0	0	0	0	0	120	0	0	0	0	0	0	50	0	0	0	0	70	0	0	0	0	140	0	0	0	0	0	0	0	0	57.5
687	17	3	230	1680	690	875	0	460	0	45	0	92	230	658	0	0	115	0	0	0	0	0	0	0	0	0	0	140	0	25	0	0	0	0	0	0	0	0	0	0	0	0	0	0	0	0	15	0	0
688	15	2	460	0	0	150	0	0	0	84	0	0	0	94	28.75	345	920	0	0	0	0	0	0	0	0	0	0	0	0	25	0	0	0	0	35	0	0	0	0	70	0	65	0	65	65	0	0	0	0
689	26	4	0	4200	1610	700	280	0	0	36	0	250	147	94	0	0	345	230	145	0	0	0	0	40	0	110	0	0	0	25	0	0	0	0	0	0	0	0	57.5	140	0	18.75	0	130	65	0	0	57.5	0
690	25	6	460	1960	4830	525	280	0	0	24	0	0	630	94	57.5	0	115	0	0	0	0	150	60	40	0	0	0	0	0	50	0	0	0	0	70	0	0	0	0	210	0	0	0	0	0	65	0	0	0
691	22	4	460	3360	920	450	120	460	60	48	0	46	115	188	115	115	230	0	0	0	0	0	0	0	0	0	0	0	240	50	0	0	180	0	0	0	0	0	0	140	0	0	0	0	0	0	0	0	0
692	26	5	1610	3360	3220	0	420	0	0	45	0	46	230	658	57.5	86.25	690	86.25	0	0	165	225	0	0	0	0	0	0	0	50	0	0	0	108	0	0	0	0	0	0	0	37.5	0	150	0	75	0	57.5	0
693	12	3	86	1680	115	0	20	230	0	84	0	0	49	282	0	0	0	0	0	0	0	0	60	0	0	0	0	0	0	0	0	0	45	0	0	0	0	0	0	0	0	0	0	0	0	0	0	0	0
694	18	5	230	3360	690	700	0	4830	0	108	0	0	49	0	0	0	230	0	0	0	0	0	60	0	0	0	0	0	0	50	0	0	315	216	0	0	0	0	0	140	0	0	0	0	0	0	0	0	0
695	20	4	172	840	86	300	0	0	120	45	0	0	115	0	0	115	345	115	0	0	0	0	120	0	0	0	0	0	0	0	0	0	135	0	0	57.5	0	0	0	140	0	0	0	0	0	0	32.5	0	0
696	19	3	230	560	230	600	840	230	0	24	0	46	294	0	7.19	14.38	460	0	0	200	55	0	0	0	0	0	0	0	0	0	0	0	0	0	0	0	0	0	0	140	0	0	0	0	0	0	0	0	0
697	21	4	230	1120	230	525	280	460	20	84	0	0	294	658	7.19	230	0	0	0	200	0	0	60	0	0	0	0	0	0	0	0	0	135	0	0	0	0	0	0	0	0	0	0	0	0	0	0	0	0
698	18	4	920	3360	230	350	280	0	0	84	0	69	294	141	0	0	7.19	0	0	200	0	0	0	40	0	0	0	0	0	0	0	0	0	108	0	0	0	0	0	0	0	0	0	75	0	0	0	0	0
699	24	5	460	2520	460	0	120	920	0	84	0	250	210	188	7.19	0	0	0	460	0	165	0	0	0	0	0	0	0	0	1575	0	0	180	252	0	0	230	0	0	490	0	0	0	75	0	0	0	0	0
700	20	5	0	5040	230	0	40	0	0	84	0	46	210	188	0	230	230	0	230	0	0	0	300	40	0	0	0	0	0	175	0	0	90	0	0	0	0	0	0	0	0	0	0	0	0	0	0	0	0
701	20	3	460	560	115	700	140	1610	0	84	0	161	210	47	0	345	460	0	0	0	0	0	35	0	0	0	0	0	0	100	0	0	0	0	0	0	0	0	0	280	0	0	0	0	75	0	0	460	0
702	19	5	0	1680	115	875	0	1610	0	36	0	46	210	94	0	230	460	0	0	0	0	0		0	0	0	0	0	0	150	0	0	135	60	0	0	0	0	0	140	0	0	0	0	0	0	0	0	0
703	28	10	230	840	460	700	0	0	0	72	0	0	98	188	0	115	230	0	0	200	0	150	120	40	0	0	0	0	0	25	80	336	315	84	0	0	0	115	115	420	0	0	0	0	0	75	0	0	0
704	23	5	230	2520	920	0	80	920	0	60	0	46	315	0	230	115	115	0	0	0	0	75	0	40	0	0	0	40	0	0	0	0	45	0	0	0	0	0	0	210	0	0	0	0	0	0	0	0	0
705	17	6	57.5	1120	0	100	280	0	0	48	0	0	630	0	0	115	345	0	0	200	0	0	60	40	0	0	0	0	0	100	0	0	0	0	0	115	0	0	0	210	0	0	0	0	0	0	0	0	0
706	19	3	0	800	920	1550	0	0	0	48	0	250	147	376	28.75	230	460	115	0	200	0	75	0	0	0	0	0	0	0	0	0	0	0	0	0	0	0	0	0	0	0	0	0	0	0	0	0	0	0
707	24	5	172	240	460	1050	0	1610	60	180	0	0	460	282	0	460	57.5	0	0	200	0	0	0	240	0	0	0	0	0	0	0	0	315	0	140	0	57.5	0	0	0	0	0	0	0	0	0	0	0	0
708	12	3	690	2240	460	150	240	0	0	375	0	0	460	282	0	115	0	0	0	200	0	0	0	0	0	0	0	0	0	0	0	0	0	108	0	0	0	0	0	0	0	0	0	0	0	65	0	0	0
709	13	3	0	1120	57.5	1050	140	0	210	180	0	0	920	0	0	86.25	115	0	0	0	0	150	0	0	0	0	0	0	0	0	0	0	315	0	0	0	0	0	0	0	0	0	0	0	0	0	0	0	0
710	21	4	86.25	1680	230	350	0	0	0	36	0	62.5	49	141	28.75	115	57.5	0	0	0	0	0	0	80	0	0	0	0	80	50	0	0	0	0	0	0	0	0	0	350	0	0	0	18.75	0	0	0	23	0
711	21	4	0	2240	86	350	80	0	0	36	0	0	230	376	0	230	575	0	115	200	0	0	0	80	0	0	0	0	0	0	0	0	0	144	0	0	0	0	0	0	240	0	0	0	0	0	0	57.5	0
712	27	8	172	4200	0	450	0	0	0	750	15	125	460	0	115	230	690	115	920	200	440	75	0	160	0	0	0	0	0	75	0	0	0	36	105	0	115	0	0	420	0	0	0	0	0	0	0	230	0
713	24	7	460	5040	460	150	1400	0	0	84	15	92	230	0	57.5	115	345	0	460	200	0	75	0	280	0	770	0	0	0	50	0	0	0	36	0	0	0	0	0	280	0	0	0	0	0	0	0	115	0
714	25	7	460	5600	172	375	140	0	20	36	0	23	0	94	28.75	115	230	0	0	0	0	150	0	40	0	0	320	0	0	0	0	0	45	690	0	115	0	0	0	350	0	0	0	0	0	130	0	0	0
715	17	3	0	1680	172	375	100	0	0	84	0	0	230	188	0	0	115	0	0	0	0	0	0	0	0	0	0	140	0	0	0	0	0	0	70	0	0	0	0	0	120	0	0	0	0	130	0	57.5	0
716	23	7	460	800	0	1050	120	690	0	0	230	0	230	376	0	0	345	0	0	0	220	75	0	0	0	0	0	0	0	100	0	0	135	216	35	0	0	0	0	210	0	65	0	0	0	0	0	0	0
717	19	4	258	240	690	350	0	230	0	24	0	46	105	188	57.5	345	345	0	0	0	0	0	0	40	0	0	0	140	0	0	0	0	0	0	0	115	0	0	0	0	0	0	0	0	0	0	0	0	0
718	24	4	0	2800	460	25	0	0	60	84	0	23	460	94	115	57.5	230	0	290	0	165	0	120	0	0	0	80	0	0	0	0	0	0	0	0	0	0	0	0	420	0	0	0	0	0	65	0	115	0
719	22	5	258	4200	774	1400	0	230	0	24	30	0	460	658	0	115	460	0	0	400	0	150	0	80	0	0	0	0	0	0	0	0	45	0	0	0	0	0	0	140	0	0	0	0	0	0	0	115	0
720	20	3	230	2520	230	0	0	0	0	42	115	0	49	188	0	115	345	0	0	0	0	0	50	0	0	0	0	0	0	0	0	0	0	36	0	0	0	0	0	70	0	0	0	0	0	0	0	0	0
721	28	6	920	840	690	700	0	460	20	21.6	0	69	920	141	28.75	115	0	0	0	800	220	0	0	0	0	0	0	0	0	150	0	0	90	0	0	115	0	0	0	0	0	0	0	65	0	65	16.25	57.5	0
722	29	9	920	1680	86	1400	0	1750	0	45	0	0	460	282	0	230	115	86.25	0	200	0	0	120	40	0	0	0	0	80	50	0	0	315	0	105	115	0	0	0	140	0	65	0	0	0	0	0	57.5	0
723	9	1	230	840	460	700	0	0	0	45	0	0	460	141	0	0	0	0	0	0	0	0	0	0	0	0	0	0	0	0	0	0	0	0	0	0	0	0	0	280	0	0	0	0	0	0	0	0	0
724	16	3	0	1680	0	0	80	460	0	180	0	0	230	0	57.5	0	345	115	0	0	0	0	0	0	0	0	0	0	0	0	0	0	90	230	0	0	0	0	0	0	0	0	0	37.5	0	75	0	0	0
725	18	3	460	240	460	1050	140	0	0	84	0	0	49	658	0	115	115	28.75	0	200	880	0	0	0	0	0	0	0	0	0	0	0	0	0	0	0	0	0	28.75	0	0	0	0	0	0	0	0	0	0
726	14	3	258	2520	0	0	120	0	0	24	0	0	230	0	0	230	0	230	0	400	0	0	0	0	0	0	0	0	0	0	0	0	0	72	0	0	0	0	0	0	0	0	0	65	0	0	0	0	0
727	15	4	0	8400	230	150	80	0	0	24	0	0	460	188	0	115	0	0	0	200	0	150	0	0	0	0	0	0	0	0	0	0	0	72	0	0	0	0	0	280	0	0	0	0	0	0	0	0	0
728	7	2	0	3360	1380	0	0	0	0	0	0	0	230	0	115	0	0	0	0	1200	0	0	0	0	0	0	0	0	0	0	0	0	0	0	0	0	0	0	0	0	0	0	0	0	0	0	0	0	0
729	20	4	690	8400	460	0	420	0	0	180	0	23	460	0	57.5	115	230	0	0	0	0	0	0	0	0	0	40	0	0	75	0	0	0	0	210	0	0	0	0	280	0	65	0	0	0	0	0	0	0
730	27	6	0	1120	0	525	420	0	40	180	45	62.5	230	0	115	0	230	115	435	2400	0	0	0	120	0	0	0	0	0	300	0	0	90	0	420	0	0	0	0	280	0	0	0	75	0	0	0	460	230
731	27	8	230	1120	1150	175	120	460	20	24	0	125	230	188	0	0	230	0	0	400	110	0	0	40	0	0	40	200	0	0	0	0	135	0	0	115	0	0	86.25	140	0	37.5	37.5	0	0	0	0	57.5	0
732	16	4	0	1960	115	1000	0	0	0	180	0	0	460	282	0	0	230	0	290	0	0	150	0	0	16	0	0	0	0	0	0	0	0	504	0	0	0	0	0	280	0	75	37.5	0	75	0	0	0	0
733	10	3	230	80	230	150	0	0	0	0	0	0	98	94	0	115	0	0	0	0	110	0	0	0	0	0	0	280	0	0	0	0	0	0	0	0	0	0	0	140	0	0	0	0	0	0	0	0	0
734	24	5	0	2800	460	0	280	0	140	36	0	92	115	376	0	0	230	115	115	0	0	0	0	0	80	0	0	0	0	50	0	0	0	756	105	0	0	0	0	0	0	0	150	75	0	225	0	230	230
735	26	4	690	2240	1150	350	120	0	0	375	0	250	690	94	0	86.25	690	0	115	0	0	0	0	0	0	0	0	0	0	0	200	0	315	72	0	0	0	0	0	280	0	37.5	0	75	65	0	0	115	0
736	26	5	460	1120	460	200	420	0	0	36	60	23	920	282	28.75	230	230	115	115	200	0	0	60	40	0	0	0	0	0	75	0	0	0	0	0	0	0	0	0	0	0	0	0	0	0	0	0	115	0
737	25	6	230	320	690	375	200	1750	0	36	0	0	49	188	28.75	230	230	86.25	0	0	0	0	0	0	0	0	0	0	0	100	0	0	180	72	70	115	0	0	0	0	120	0	0	0	0	0	0	0	0
738	22	7	460	1680	690	100	120	0	0	12	0	0	460	329	28.75	0	230	28.75	0	400	0	0	0	40	0	0	0	20	0	50	0	0	0	460	105	0	0	0	0	140	0	0	0	0	0	0	0	0	0
739	20	7	460	4200	1380	0	0	1750	40	0	0	0	147	141	0	0	230	0	0	0	165	225	0	0	0	0	0	0	80	50	0	0	315	216	0	0	0	0	0	350	0	0	0	0	0	195	0	115	0
740	21	2	230	2520	460	350	280	0	0	36	0	23	230	141	28.75	115	115	0	0	0	0	0	0	0	0	0	0	0	0	100	0	0	0	0	0	0	0	0	0	140	0	0	0	0	0	0	0	0	0
741	21	7	86	1680	0	1400	160	0	40	0	0	0	460	0	57.5	172.5	690	0	0	400	0	0	0	120	0	0	0	30	0	0	320	0	135	288	0	0	0	0	0	350	0	0	0	0	0	130	0	0	0
742	24	4	230	1680	172	200	0	230	20	84	15	0	230	47	57.5	0	115	86.25	0	400	0	0	0	0	0	0	0	0	0	0	0	0	45	756	0	0	0	0	0	0	0	0	0	0	0	0	0	0	0
743	16	3	516	3360	920	875	280	0	70	45	0	0	460	0	115	0	230	0	0	1000	0	0	0	0	0	0	0	0	0	25	0	0	0	0	0	0	0	0	0	140	0	0	0	0	0	0	0	57.5	0
744	19	6	172	1120	86	700	60	0	0	168	0	0	230	0	0	172.5	230	230	0	800	660	0	0	280	0	0	0	0	0	125	0	0	0	0	490	0	0	0	0	0	0	0	0	0	0	0	0	0	0
745	22	3	86	2800	172	150	20	0	20	84	30	0	230	94	0	115	230	57.5	0	1400	0	0	0	0	0	0	0	0	0	75	0	0	0	0	0	0	0	0	0	140	0	0	0	0	0	0	0	0	0
746	24	6	1150	4200	690	175	120	0	80	24	0	69	294	282	115	115	115	0	0	200	0	0	0	0	0	220	0	180	0	0	0	72	0	72	0	0	0	0	0	140	0	0	0	0	0	195	0	0	0
747	23	4	920	2520	690	75	0	0	0	48	0	46	147	141	0	143.75	143.75	0	0	0	0	0	0	40	0	0	0	420	0	0	0	0	0	144	0	0	0	0	0	490	0	65	0	0	0	130	0	0	65
748	22	4	2070	2240	230	25	20	0	0	375	15	0	70	94	86.25	143.75	143.75	0	86.25	0	0	0	0	0	32	0	0	560	0	0	0	252	0	0	0	0	0	0	0	490	0	0	0	0	0	65	0	0	0
749	23	7	690	3640	920	0	60	230	0	36	0	46	147	141	86.25	143.75	230	57.5	0	0	0	0	0	40	0	0	40	420	0	0	0	0	45	36	280	0	0	0	0	210	0	0	0	0	0	0	0	0	0
750	27	9	1380	4480	920	200	0	0	30	48	0	46	21	141	86.25	143.75	143.75	86.25	0	400	0	0	0	200	32	330	1120	140	0	75	0	0	0	144	0	0	0	0	57.5	70	0	0	0	0	0	195	0	0	0
751	18	3	460	4200	690	0	140	460	0	180	30	23	115	0	0	115	115	0	0	0	0	0	10	0	0	0	0	0	0	0	0	0	0	0	70	0	0	0	0	0	0	0	0	0	0	0	0	0	0
752	27	7	0	3360	602	0	40	0	140	36	0	23	230	282	115	115	0	86.25	0	0	0	0	0	0	0	0	40	0	0	150	0	0	315	460	70	115	0	115	0	0	0	0	0	75	0	0	0	57.5	57.5
753	26	2	172	1680	1610	0	0	460	0	12	0	23	49	47	230	115	460	115	0	0	0	0	0	0	0	0	0	0	0	0	0	0	0	72	0	0	0	0	57.5	210	0	18.75	0	18.75	0	0	230	0	0
754	30	8	115	560	0	350	20	0	100	0	0	69	98	329	28.75	115	115	57.5	0	100	55	0	60	40	0	0	0	0	40	25	0	0	0	0	0	230	0	0	0	350	0	0	0	0	0	0	0	65	0
755	18	4	0	1120	230	150	0	1750	0	12	0	46	115	188	28.75	115	115	0	0	200	0	0	0	40	0	0	0	0	0	0	0	0	315	0	0	0	0	0	0	210	0	0	0	0	0	0	0	0	0
756	11	3	230	2520	0	0	0	0	0	84	0	0	230	376	0	115	0	86.25	0	0	0	0	0	40	0	0	0	0	0	25	0	0	0	0	0	0	0	0	0	140	0	0	0	0	0	0	0	0	0
757	18	4	516	2520	258	700	420	0	0	24	0	23	98	141	28.75	115	0	0	0	0	0	0	0	0	0	0	0	0	40	50	0	0	0	36	0	0	0	0	0	0	0	0	0	0	0	0	0	0	57.5
758	13	2	0	0	172	600	0	0	0	0	0	0	14	0	0	0	345	0	145	0	0	150	0	0	0	0	0	140	0	0	0	0	0	0	0	0	0	0	0	0	60	0	0	0	0	0	0	0	27.6
759	19	3	230	2520	0	300	280	0	70	0	0	250	230	282	0	115	230	0	0	0	0	150	0	0	0	0	0	0	0	50	0	0	0	0	0	0	0	0	0	140	0	0	0	65	0	0	0	0	0
760	27	7	0	1120	602	1400	120	460	0	24	0	69	460	470	143.75	230	230	115	0	0	0	75	0	0	0	0	160	140	0	0	0	0	45	72	0	115	0	0	0	140	0	0	0	0	0	0	0	57.5	0
761	22	5	0	1120	1380	525	60	0	60	60	0	23	630	282	0	230	460	115	0	600	0	0	420	40	0	0	0	0	0	0	0	0	0	0	0	115	0	0	0	70	0	0	0	0	0	0	0	0	0
762	18	4	0	560	230	350	0	0	60	375	0	0	196	94	0	0	115	0	0	0	0	0	120	0	0	0	0	0	0	75	0	0	315	0	0	0	0	0	0	140	0	0	0	0	0	0	0	115	0
763	17	4	0	2800	1380	0	280	230	0	90	0	92	460	376	0	0	460	1380	0	0	385	0	0	0	0	0	0	0	0	75	0	0	45	0	0	0	0	0	0	420	0	0	0	0	0	0	0	0	0
764	19	2	460	560	258	350	140	0	0	125	0	92	147	47	115	115	230	0	0	0	0	0	0	80	0	0	0	0	0	0	0	0	0	0	0	0	0	0	0	0	0	0	0	0	0	0	0	0	0
765	20	5	460	2240	460	525	120	0	0	72	0	0	230	329	86.25	115	0	86.25	0	0	0	0	0	40	0	0	0	0	0	50	0	0	45	0	70	0	0	0	0	70	0	0	0	0	0	0	0	0	0
766	17	3	230	2520	0	75	0	460	0	36	0	0	230	94	0	0	460	0	0	0	0	75	0	0	32	0	0	0	0	0	0	0	0	0	0	0	0	0	0	0	0	0	0	0	0	65	0	0	0
767	22	4	115	3360	690	150	20	0	0	45	0	46	115	188	115	115	230	86.25	0	800	0	0	0	0	0	0	0	0	0	50	0	0	0	72	0	0	0	0	0	280	0	0	0	0	0	0	0	57.5	115
768	20	4	258	2800	258	0	40	230	0	36	0	23	115	141	0	0	230	0	0	0	0	0	60	0	0	0	0	0	0	0	0	24	0	0	35	0	0	0	0	280	0	0	0	0	0	0	0	0	0
769	10	1	460	1680	230	0	0	0	60	24	0	0	230	0	0	0	230	0	0	0	0	0	0	0	0	0	0	0	0	0	0	0	0	0	0	0	0	0	0	140	0	0	0	75	0	0	0	0	0
770	17	1	258	2520	258	875	0	690	90	24	0	0	460	0	115	0	345	0	0	0	0	0	0	0	0	0	0	0	0	0	0	0	0	0	0	0	0	0	0	0	0	0	0	0	0	0	0	0	0
771	17	3	115	2520	230	700	0	0	0	24	0	0	21	94	57.5	0	115	115	0	200	0	0	5	0	0	0	0	0	0	0	0	0	0	0	0	0	0	0	0	140	0	0	0	0	0	0	0	0	0
772	26	3	230	3360	460	225	0	0	0	36	0	69	434	376	57.5	460	345	230	0	0	0	0	0	80	0	0	0	0	0	0	0	0	90	0	0	0	0	0	0	280	0	0	75	0	0	75	0	230	230
773	22	7	0	1120	230	225	0	0	0	36	0	161	210	94	0	0	345	0	0	600	0	0	0	0	0	0	0	140	0	75	0	0	0	36	105	230	0	0	0	140	0	0	0	0	0	0	0	0	0
774	19	4	172.5	1120	115	525	0	0	0	84	0	69	210	0	0	172.5	115	0	230	0	0	0	0	0	0	0	40	0	0	0	0	0	0	252	0	115	0	0	0	210	0	0	0	75	65	0	0	0	0
775	27	2	258.75	1680	920	700	420	0	0	60	0	23	420	0	230	345	460	0	145	0	0	0	0	0	0	0	120	0	0	0	0	0	0	0	0	0	0	0	115	350	500	0	75	0	0		0	0	0
776	20	5	1380	1200	57.5	150	160	920	0	0	0	0	28	188	0	115	0	115	0	200	0	0	0	0	0	0	0	0	0	0	0	0	180	72	0	115	0	0	0	210	0	0	0	0	0	75	0	65	195
777	19	6	460	1400	460	100	0	0	0	24	0	0	230	282	0	0	230	0	0	400	0	75	0	120	0	0	160	0	0	75	0	0	0	0	0	0	0	0	0	210	0	0	0	75	0	75	0	0	0
778	12	1	460	2880	230	350	140	0	0	72	0	0	460	282	0	230	230	0	0	0	0	0	0	0	0	0	0	0	0	0	0	0	0	0	0	0	0	0	0	210	0	0	0	0	0	0	0	0	0
779	15	3	0	2520	57.5	525	0	0	0	750	0	0	147	188	0	230	230	0	0	200	0	0	0	0	0	0	0	0	0	0	0	0	315	0	0	0	0	0	0	140	0	0	0	0	0	75	0	0	0
780	32	6	115	600	690	225	300	230	0	120	15	46	56	564	28.75	460	460	28.75	0	0	0	225	0	80	0	0	0	0	40	50	0	0	135	0	0	0	115	0	0	140	0	75	0	75	0	0	20	0	23
781	20	4	57.5	840	460	0	0	0	0	72	0	138	49	235	0	0	115	0	0	200	0	0	0	0	0	0	0	0	0	25	0	0	0	180	0	0	0	0	115	0	0	0	0	0	0	75	0	0	65
782	24	7	115	840	0	700	0	0	100	60	0	92	230	235	57.5	460	920	0	0	200	0	150	0	40	0	0	0	0	0	25	0	0	225	0	0	115	0	0	0	490	0	0	0	65	0	0	65	0	0
783	23	4	0	1280	115	525	0	230	0	84	0	92	98	188	0	0	920	0	0	0	55	0	0	0	0	0	0	0	0	25	0	0	45	0	0	0	0	0	0	0	0	0	0	0	0	65	0	65	65
784	18	3	0	2000	230	625	0	0	0	90	0	46	147	141	0	0	460	0	0	200	0	0	0	0	0	0	0	0	0	0	0	0	0	36	0	0	0	0	115	210	0	0	0	0	65	0	0	0	0
785	33	8	57.5	560	115	700	280	0	60	84	0	92	98	141	0	460	230	115	0	200	0	75	120	0	0	0	40	0	0	50	0	0	270	0	105	0	0	0	0	0	0	0	0	0	0	0	65	65	65
786	25	7	86	1680	230	100	0	1750	0	12	0	138	49	141	115	115	345	0	0	200	0	75	0	0	8	0	0	0	0	525	80	0	0	288	0	0	0	0	0	420	0	0	0	0	0	0	0	57.5	0
787	30	8	460	2520	690	350	20	0	0	24	0	0	460	188	57.5	115	230	0	0	0	0	225	0	80	32	0	0	0	0	0	0	0	90	108	140	115	0	0	0	210	0	0	65	65	0	65	0	0	0
788	19	4	172	4200	172	350	0	0	0	45	0	69	98	329	0	230	115	0	0	200	0	0	0	0	0	0	0	140	0	0	0	0	135	0	0	0	0	0	0	490	0	65	0	0	0	0	0	0	0
789	18	4	0	840	460	100	0	0	0	84	7.5	46	115	94	0	0	345	0	0	0	0	75	0	0	0	0	0	0	40	0	0	0	0	216	0	0	0	0	0	280	0	150	0	0	0	0	0	0	0
790	25	5	0	1400	230	1050	0	1750	0	72	30	46	230	94	0	230	115	0	145	0	0	75	0	0	8	0	0	0	0	25	0	0	0	72	0	0	0	0	0	210	0	0	0	37.5	0	0	0	57.5	0
791	24	4	0	2240	258	350	140	0	0	18	15	23	115	141	0	172.5	0	0	72.5	600	0	0	0	120	0	0	0	0	0	0	0	0	0	0	0	115	0	0	0	350	0	0	0	65	0	0	0	0	0
792	23	3	86	2240	230	150	60	230	0	18	15	46	147	94	0	230	0	0	145	400	0	0	0	0	0	0	0	0	0	0	0	0	0	0	0	115	0	0	0	490	0	0	0	65	0	0	0	0	0
793	23	5	460	1400	230	1050	420	0	0	84	0	0	460	0	0	115	230	0	0	0	0	75	0	0	0	0	120	0	0	0	0	0	315	0	35	0	0	0	0	0	0	0	0	75	0	37.5	32.5	0	0
794	22	5	172	1680	460	0	0	0	0	0	0	92	230	0	0	0	115	0	145	0	0	0	0	0	0	110	40	0	0	0	0	0	0	72	0	57.5	86.25	86.25	0	70	0	0	0	0	0	130	0	57.5	0
795	14	3	230	160	0	700	0	1750	0	84	0	0	230	0	0	0	230	0	0	0	0	0	0	80	0	0	0	0	0	0	0	0	315	0	0	0	0	0	0	140	0	0	0	0	0	0	0	0	0
796	23	6	0	4200	86	150	420	0	0	12	0	0	460	94	28.75	0	230	0	0	0	0	0	0	80	8	0	0	0	0	50	0	0	45	0	70	0	0	0	0	0	0	65	0	0	0	65	0	0	0
797	26	11	460	480	920	200	120	460	30	24	90	125	98	282	115	230	230	230	0	400	330	150	0	0	24	110	160	0	320	75	0	0	315	0	0	0	0	0	0	0	0	0	0	0	0	0	0	0	0
798	26	9	230	1400	172	100	840	0	0	750	15	23	230	47	0	57.5	230	0	0	200	165	150	60	40	16	0	80	0	0	50	0	0	0	0	0	0	0	0	0	140	0	0	0	0	0	0	0	0	0
799	24	5	230	2240	86	100	40	1500	140	24	0	0	230	188	0	0	0	0	0	0	165	0	0	0	0	330	0	40	0	50	0	0	0	0	0	0	0	0	0	280	60	0	0	0	32.5	0	0	0	0
800	11	1	86	2520	230	0	280	0	0	0	0	0	115	0	28.75	0	230	0	0	0	0	0	0	0	0	0	0	0	0	0	0	0	0	0	0	0	0	0	0	210	0	0	0	0	0	0	0	0	0
801	22	4	230	2520	230	525	140	0	0	36	0	92	460	94	0	230	230	0	0	0	0	0	0	0	0	0	40	40	0	0	0	0	0	72	0	0	0	0	0	0	0	0	0	18.75	0	0	0	0	0
802	16	4	0	2240	230	1050	420	0	90	48	0	0	230	376	57.5	0	460	0	0	0	0	150	0	80	0	0	0	0	0	0	0	0	0	108	0	0	0	0	0	0	0	0	0	0	0	0	0	0	0
803	16	2	460	5040	460	0	80	0	0	750	0	0	460	94	0	115	115	0	0	0	0	0	0	0	0	0	0	0	0	0	0	0	0	72	0	0	0	0	0	0	0	0	0	0	0	65	0	230	0
804	13	2	690	480	115	525	0	0	0	84	0	0	115	188	0	0	690	0	57.5	0	0	0	180	0	0	0	0	0	0	0	0	0	0	0	0	0	0	0	0	280	0	0	0	0	0	0	0	0	0
805	41	12	230	3360	690	525	60	230	20	36	0	125	49	141	28.75	0	0	86.25	0	200	110	150	60	0	0	110	80	40	80	0	0	0	135	216	0	115	115	0	0	0	0	65	0	0	0	130	16.25	460	230
806	20	3	460	3360	690	0	80	0	0	36	0	0	230	94	0	0	345	0	0	0	0	0	0	0	0	0	0	0	0	25	0	0	0	360	0	0	0	0	57.5	70	0	0	0	65	0	0	10	0	0
807	12	1	0	1680	1204	0	140	1750	0	90	0	0	49	282	57.5	0	230	230	0	0	0	0	0	0	0	0	0	0	0	0	0	0	0	0	0	0	0	0	0	700	0	0	0	0	0	0	0	0	0
808	21	4	460	3360	516	200	420	0	0	42	57.5	0	115	658	0	0	345	0	0	200	0	0	0	0	0	0	0	40	0	0	0	0	0	144	0	0	115	0	0	420	0	0	0	0	0	37.5	0	0	57.5
809	28	4	920	280	1610	350	40	1500	0	45	0	23	115	94	0	86.25	115	0	57.5	0	0	0	10	40	0	0	0	0	0	0	0	0	0	0	0	115	0	0	28.75	210	0	0	0	0	0	65	5	0	0
810	11	2	230	3000	690	0	120	0	0	0	0	0	73.5	188	0	0	115	0	0	0	0	0	0	0	0	0	0	0	0	0	0	0	45	0	0	0	0	0	0	0	0	0	0	0	0	0	0	0	0
811	22	4	460	280	690	525	0	1750	0	0	0	46	115	0	57.5	115	0	230	0	0	0	0	0	0	0	0	0	0	80	25	0	0	315	0	0	0	0	0	0	105	0	0	0	37.5	0	0	0	115	0
812	25	4	0	240	460	0	20	115	0	24	0	23	115	141	0	0	0	0	435	0	55	0	0	0	0	0	0	0	0	0	0	0	0	144	0	115	0	0	172.5	210	0	130	37.5	225	0	390	0	115	57.5
813	23	6	0	4480	690	525	420	0	0	90	0	0	575	329	57.5	230	230	0	145	0	0	0	60	0	0	0	0	0	0	0	0	72	315	252	0	115	0	0	0	0	0	75	0	75	0	0	0	0	0
814	14	1	86	2240	460	700	140	0	0	84	0	0	575	282	0	0	230	115	0	0	0	0	0	0	0	0	0	0	0	0	0	0	0	0	0	0	0	0	0	280	0	0	0	0	0	0	0	0	0
815	13	3	0	1400	0	200	0	460	0	18	0	69	63	0	0	230	115	0	0	0	0	0	0	40	0	0	0	0	0	0	0	0	315	0	0	0	0	0	0	0	0	0	0	0	0	0	0	0	0
[truncated: 32 more columns]
